# Supplementary material for: Denervation-related alterations and biological activity of miRNAs contained in exosomes released by skeletal muscle fibers
Source: Sci Rep. 2017 Oct 16;7:12888. doi: 10.1038/s41598-017-13105-9 (PMC5643439; doi:10.1038/s41598-017-13105-9)
Supplement: Supplementary file 2 — Table S1 [file 41598_2017_13105_MOESM2_ESM.xls]

## Sheet: Table S1
Table S1
N-counter profiling of miR isolated from fibers derived from sham and denervated muscle
Description			fiber : con	fiber : con	fiber : con	fiber : dn	fiber : dn	fiber : dn
Owner
File Version			1.7	1.7	1.7	1.7	1.7	1.7
Gene RLF			NS_M_MIR_1.3	NS_M_MIR_1.3	NS_M_MIR_1.3	NS_M_MIR_1.3	NS_M_MIR_1.3	NS_M_MIR_1.3
Comments
Lane ID			4	5	6	10	11	12
FOV Count			280	280	280	280	280	280
FOV Counted			280	280	280	280	280	280
Scanner ID			KB0006	KB0006	KB0006	KB0006	KB0006	KB0006
Stage Position			3	3	3	3	3	3
Binding Density			0.53	0.45	0.59	0.29	0.36	0.33
Top-100 miRNA normalization factor			0.94	0.91	0.58	2.27	1.3	1.12
Positive	POS_A	nmiR00813.1	19707	20958	20599	7849	8807	9123
Positive	POS_B	nmiR00809.1	3149	3505	3409	1380	1371	1587
Positive	POS_C	nmiR00811.1	1121	1201	1213	486	464	444
Positive	POS_D	nmiR00822.1	1264	1235	1315	493	643	646
Positive	POS_E	nmiR00801.1	103	122	109	48	47	55
Positive	POS_F	nmiR00825.1	60	81	84	39	42	44
Negative	NEG_A	nmiR00810.1	53	41	61	13	26	22
Negative	NEG_B	nmiR00828.1	21	23	23	8	20	12
Negative	NEG_C	nmiR00803.1	32	43	51	27	24	14
Negative	NEG_D	nmiR00823.1	62	58	93	25	59	34
Negative	NEG_E	nmiR00827.1	28	22	27	8	14	10
Negative	NEG_F	nmiR00805.1	26	18	19	16	18	6
			fiber CON3	fiber CON8	fiber CON9	fiber DN1	fiber DN3	fiber DN5		Mean Sham	SD Sham	Mean DN	SD DN	fold-change	t-test
	Actb	NM_007393.1	544	358.28	555.61	551.75	742.94	879.92		485.963	110.729	724.87	164.83	1.49161	0.105556
	B2m	NM_009735.3	98.82	80.73	120.13	163.48	144.17	185.84		99.8933	19.7219	164.497	20.8536	1.64672	0.0175637
	Gapdh	NM_008084.1	1548.25	1156.48	1935.4	1591.69	1502.76	1535.94		1546.71	389.462	1543.46	44.9398	0.997901	0.989243
	Rpl19	NM_009078.1	720.95	486.17	703.47	1167.09	1357.29	1513.55		636.863	130.797	1345.98	173.507	2.11345	0.00482583
	mmu-let-7e	MIMAT0000524	381.18	404.54	414.69	227.06	274.06	360.48		400.137	17.1835	287.2	67.6736	0.717755	0.0487312
	mmu-miR-1	MIMAT0000123	15285.8	21652.9	26114.3	10024.7	8015.16	13051		21017.6	5442.15	10363.6	2534.97	0.493091	0.0371583
	mmu-miR-100	MIMAT0000655	352.94	443.54	400.83	131.69	242.88	253		399.103	45.3247	209.19	67.3074	0.52415	0.0154287
	mmu-miR-106a+mmu-miR-17	MIMAT0000385	126.12	131.52	138.04	156.67	184.44	171.28		131.893	5.96876	170.797	13.8913	1.29496	0.0111886
	mmu-miR-132	MIMAT0000144	128	148.75	96.45	54.49	64.94	73.89		124.4	26.3352	64.44	9.70966	0.518006	0.0208343
	mmu-miR-133a	MIMAT0000145	9434.42	9351.59	11575.4	3832.76	4768.06	5453.03		10120.5	1260.7	4684.62	813.352	0.462885	0.00329145
	mmu-miR-133b	MIMAT0000769	387.77	348.3	444.14	585.81	575.39	734.38		393.403	48.1677	631.86	88.9377	1.60614	0.0150552
	mmu-miR-143	MIMAT0000247	239.06	301.14	511.14	81.74	84.42	156.73		350.447	142.584	107.63	42.543	0.307122	0.0475135
	mmu-miR-145	MIMAT0000157	500.71	561.46	798.76	208.89	244.18	263.08		620.31	157.499	238.717	27.505	0.384834	0.014448
	mmu-miR-148a	MIMAT0000516	87.53	106.12	106.27	59.04	81.83	61.57		99.9733	10.7765	67.48	12.4917	0.67498	0.026993
	mmu-miR-16	MIMAT0000527	842.36	907.04	1030.36	547.21	602.66	794.84		926.587	95.5121	648.237	129.954	0.699596	0.0403641
	mmu-miR-188-5p	MIMAT0000217	126.12	132.43	135.15	120.34	97.41	114.19		131.233	4.63241	110.647	11.8686	0.843129	0.0488757
	mmu-miR-206	MIMAT0000239	651.3	536.06	760.64	12088.6	21859.5	15114.2		649.333	112.303	16354.1	5002.06	25.186	0.00555519
	mmu-miR-27a	MIMAT0000537	438.59	446.26	496.12	772	806.58	968.36		460.323	31.2371	848.98	104.822	1.84431	0.0035362
	mmu-miR-29b	MIMAT0000127	201.41	209.53	224.67	349.67	248.08	349.28		211.87	11.8052	315.677	58.5408	1.48995	0.0395219
	mmu-miR-29c	MIMAT0000536	1177.42	1579.16	1643.73	672.1	649.42	897.83		1466.77	252.656	739.783	137.341	0.504362	0.0118874
	mmu-miR-30a	MIMAT0000128	555.3	789.13	933.33	451.85	375.37	478.02		759.253	190.778	435.08	53.3402	0.573037	0.0471327
	mmu-miR-30b	MIMAT0000130	282.35	271.21	257.59	208.89	170.15	132.1		270.383	12.4007	170.38	38.3955	0.630142	0.0127171
	mmu-miR-30d	MIMAT0000515	288	304.77	363.86	147.59	211.71	184.72		318.877	39.8489	181.34	32.1934	0.568684	0.00966024
	mmu-miR-365	MIMAT0000711	218.35	233.11	365.59	152.13	92.22	135.46		272.35	81.0848	126.603	30.9214	0.464855	0.043724
	mmu-miR-378	MIMAT0003151	2813.19	3158.32	3491.34	1668.89	2123.61	2152.78		3154.28	339.093	1981.76	271.346	0.628276	0.00947418
	mmu-miR-1944	MIMAT0009409	861.18	786.4	743.32	563.11	579.28	728.79		796.967	59.6363	623.727	91.346	0.782626	0.0513437
	mmu-miR-23a	MIMAT0000532	285.18	282.09	345.38	386	503.95	633.63		304.217	35.682	507.86	123.861	1.6694	0.0520971
	mmu-miR-23b	MIMAT0000125	470.59	470.75	575.25	245.22	311.72	439.96		505.53	60.3793	332.3	98.9877	0.65733	0.0608306
	mmu-miR-25	MIMAT0000652	124.24	106.12	150.17	143.05	198.72	214.94		126.843	22.1401	185.57	37.7059	1.46299	0.0805802
	mmu-miR-99a	MIMAT0000131	188.24	162.36	210.23	206.62	240.29	217.18		186.943	23.9613	221.363	17.2204	1.18412	0.113444
	mmu-miR-30c	MIMAT0000514	599.53	791.85	891.75	424.6	649.42	558.62		761.043	148.526	544.213	113.1	0.715088	0.114573
	mmu-miR-181a	MIMAT0000210	316.24	282.09	356.35	197.54	290.94	259.72		318.227	37.1698	249.4	47.5475	0.783718	0.119447
	mmu-miR-20a+mmu-miR-20b	MIMAT0000529	251.3	203.18	216.58	217.98	410.43	481.38		223.687	24.8347	369.93	136.29	1.65379	0.141485
	mmu-miR-466g	MIMAT0004883	130.82	117.01	88.37	106.72	71.44	62.69		112.067	21.6524	80.2833	23.3091	0.716389	0.158614
	mmu-miR-103	MIMAT0000546	125.18	127.89	166.91	93.09	122.09	123.14		139.993	23.3499	112.773	17.0543	0.805562	0.178324
	mmu-miR-149	MIMAT0000159	188.24	214.06	258.17	249.77	249.38	356		220.157	35.3614	285.05	61.4448	1.29476	0.188044
	mmu-miR-376a	MIMAT0000740	174.12	195.92	114.93	158.94	89.62	82.84		161.657	41.9088	110.467	42.1158	0.683341	0.209904
	mmu-miR-434-3p	MIMAT0001422	224.94	142.41	98.18	93.09	111.7	105.23		155.177	64.3371	103.34	9.44786	0.665951	0.239499
	mmu-miR-24	MIMAT0000219	99.77	100.68	139.19	70.39	85.72	114.19		113.213	22.5011	90.1	22.2261	0.795843	0.274295
	mmu-miR-136	MIMAT0000148	114.82	127.89	68.15	97.64	75.33	66.05		103.62	31.4054	79.6733	16.2367	0.768899	0.305817
	mmu-miR-486	MIMAT0003130	1514.36	1284.37	1348.6	930.94	1222.21	1436.3		1382.44	118.671	1196.48	253.66	0.865485	0.314172
	mmu-miR-22	MIMAT0000531	3449.43	3944.72	4428.14	2756.5	3712.1	3861.12		3940.76	489.367	3443.24	599.384	0.87375	0.327828
	mmu-let-7d	MIMAT0000383	3029.67	3169.2	4059.08	3562.56	3551.04	5539.23		3419.32	558.426	4217.61	1144.57	1.23347	0.338661
	mmu-miR-883b-3p	MIMAT0004851	120.47	123.36	61.8	104.45	63.64	57.09		101.877	34.7375	75.06	25.6623	0.736773	0.34271
	mmu-miR-151-5p	MIMAT0004536	161.88	179.59	208.5	95.36	151.96	200.39		183.323	23.5332	149.237	52.5679	0.814063	0.363266
	mmu-let-7c	MIMAT0000523	1533.19	1489.36	1739.03	583.54	1128.7	1904.25		1587.19	133.308	1205.5	663.696	0.759515	0.38406
	mmu-miR-26b	MIMAT0000534	96.94	146.94	149.01	106.72	124.69	110.83		130.963	29.4832	114.08	9.41552	0.871084	0.398243
	mmu-miR-125b-5p	MIMAT0000136	2121.43	2268.51	2798.27	1664.35	1771.62	2770.73		2396.07	355.994	2068.9	610.165	0.863456	0.467402
	mmu-miR-1959	MIMAT0009432	129.88	117.01	81.44	156.67	136.38	87.32		109.443	25.0908	126.79	35.6557	1.1585	0.528635
	mmu-let-7b	MIMAT0000522	619.3	605	702.31	517.7	709.17	978.43		642.203	52.5427	735.1	231.457	1.14465	0.535011
	mmu-let-7g	MIMAT0000121	2385.9	2616.81	2920.71	2070.78	2117.12	3057.32		2641.14	268.234	2415.07	556.684	0.914406	0.56073
	mmu-let-7i	MIMAT0000122	765.18	917.02	1247.53	622.14	803.98	1118.37		976.577	246.629	848.163	251.048	0.868507	0.561704
	mmu-miR-1937a+mmu-miR-1937b	MIMAT0009401	751.06	1101.15	438.37	874.18	507.85	499.29		763.527	331.566	627.107	214.015	0.821329	0.581601
	mmu-let-7f	MIMAT0000525	424.47	431.75	682.1	410.98	389.65	597.81		512.773	146.686	466.147	114.521	0.90907	0.686694
	mmu-miR-1937c	MIMAT0009429	374.59	513.39	192.9	485.91	222.1	229.5		360.293	160.723	312.503	150.22	0.867358	0.725832
	mmu-let-7a	MIMAT0000521	601.42	762.82	998.6	626.68	675.4	907.91		787.613	199.747	736.663	150.291	0.935311	0.741885
	mmu-miR-125a-5p	MIMAT0000135	510.12	364.63	390.43	247.49	398.75	542.95		421.727	77.6302	396.397	147.744	0.939937	0.805633
	mmu-miR-720	MIMAT0003484	4992.97	6508.02	2921.29	7213.68	4092.66	2581.54		4807.43	1800.55	4629.29	2362.24	0.962946	0.922267
	mmu-miR-539	MIMAT0003169	150.59	111.57	79.7	104.45	129.88	100.75		113.953	35.505	111.693	15.8584	0.980167	0.92466
	mmu-miR-29a	MIMAT0000535	1117.18	1122.92	1305.28	1055.83	954.65	1492.28		1181.79	106.981	1167.59	285.707	0.987979	0.939589
	mmu-miR-199a-3p	MIMAT0000230	87.53	151.48	153.63	74.93	92.22	236.21		130.88	37.5576	134.453	88.5469	1.0273	0.95178
	mmu-miR-34c	MIMAT0000381	2027.31	1642.65	1182.26	2581.67	703.97	1476.61		1617.41	423.09	1587.42	943.741	0.981458	0.962351
	mmu-miR-196a	MIMAT0000518	112.94	159.64	188.86	149.86	167.55	146.65		153.813	38.2939	154.687	11.255	1.00568	0.971585
	mmu-miR-21	MIMAT0000530	135.53	209.53	273.19	242.95	142.87	235.09		206.083	68.8947	206.97	55.6512	1.0043	0.986995
	mmu-miR-191	MIMAT0000221	89.41	88.89	108.58	97.64	115.6	117.55		95.6267	11.2209	110.263	10.9755	1.15306	0.181585
	mmu-miR-185	MIMAT0000214	83.77	101.59	97.03	61.31	58.45	88.44		94.13	9.25719	69.4	16.551	0.737278	0.0868066
	mmu-miR-200b	MIMAT0000233	112	85.26	82.01	193	155.86	94.04		93.09	16.457	147.633	49.9903	1.58592	0.147086
	mmu-miR-152	MIMAT0000162	78.12	81.63	113.78	143.05	119.49	128.74		91.1767	19.6536	130.427	11.8702	1.43048	0.0415164
	mmu-miR-126-3p	MIMAT0000138	125.18	76.19	69.88	61.31	106.51	236.21		90.4167	30.2708	134.677	90.7883	1.48951	0.467992
	mmu-miR-28	MIMAT0000653	96.94	79.82	94.14	74.93	83.13	55.97		90.3	9.18329	71.3433	13.9307	0.79007	0.120467
	mmu-miR-15a	MIMAT0000526	80	89.8	99.34	84.01	80.53	85.08		89.7133	9.67029	83.2067	2.379	0.927473	0.32102
	mmu-miR-377	MIMAT0000741	107.29	93.43	62.38	88.55	46.76	40.3		87.7	22.9968	58.5367	26.1922	0.667465	0.22087
	mmu-miR-101b	MIMAT0000616	94.12	81.63	75.66	104.45	116.9	77.24		83.8033	9.41995	99.53	20.2826	1.18766	0.290142
	mmu-miR-30e	MIMAT0000248	82.82	71.66	84.32	111.26	119.49	72.77		79.6	6.91702	101.173	24.9398	1.27102	0.222299
	mmu-miR-2139	MIMAT0011215	88.47	74.38	57.18	95.36	128.59	73.89		73.3433	15.6707	99.28	27.5599	1.35363	0.229446
	mmu-miR-1955	MIMAT0009426	82.82	64.4	65.84	88.55	67.54	53.74		71.02	10.2444	69.9433	17.529	0.98484	0.931233
	mmu-miR-331-5p	MIMAT0004643	64.94	71.66	67	124.88	132.48	60.45		67.8667	3.44281	105.937	39.5755	1.56095	0.172274
	mmu-miR-350	MIMAT0000605	47.06	69.84	86.06	61.31	45.46	40.3		67.6533	19.5917	49.0233	10.9489	0.724626	0.223884
	mmu-miR-98	MIMAT0000545	52.71	74.38	73.93	95.36	75.33	89.56		67.0067	12.3833	86.75	10.3064	1.29465	0.101053
	mmu-miR-142-5p	MIMAT0000154	80	71.66	47.36	168.02	129.88	72.77		66.34	16.9579	123.557	47.9388	1.86248	0.12311
	mmu-miR-369-3p	MIMAT0003186	76.24	62.59	58.91	95.36	79.23	47.02		65.9133	9.13048	73.87	24.6117	1.12071	0.627344
	mmu-miR-154	MIMAT0000164	66.82	70.75	59.49	102.18	66.24	70.53		65.6867	5.71491	79.65	19.6291	1.21257	0.302321
	mmu-miR-193b	MIMAT0004859	76.24	48.98	66.42	59.04	87.02	47.02		63.88	13.8064	64.36	20.5238	1.00751	0.974798
	mmu-miR-2134	MIMAT0011210	76.24	68.03	47.36	77.2	77.93	60.45		63.8767	14.8812	71.86	9.88809	1.12498	0.482175
	mmu-miR-26a	MIMAT0000533	63.06	60.77	60.64	74.93	55.85	42.54		61.49	1.36121	57.7733	16.2804	0.939557	0.713658
	mmu-miR-99b	MIMAT0000132	70.59	47.17	63.53	61.31	77.93	62.69		60.43	12.0138	67.31	9.22304	1.11385	0.475405
	mmu-miR-130b	MIMAT0000387	64.94	51.7	61.22	88.55	88.32	33.58		59.2867	6.82845	70.15	31.6708	1.18323	0.59255
	mmu-miR-19a	MIMAT0000651	66.82	62.59	46.78	97.64	55.85	89.56		58.73	10.5629	81.0167	22.1662	1.37948	0.191031
	mmu-miR-199a-5p	MIMAT0000229	42.35	65.31	66.42	24.98	31.17	82.84		58.0267	13.5877	46.33	31.7697	0.798426	0.589154
	mmu-miR-329	MIMAT0000567	75.29	53.52	44.47	27.25	45.46	43.66		57.76	15.8414	38.79	10.0344	0.671572	0.154622
	mmu-miR-196b	MIMAT0001081	49.88	59.86	61.22	34.06	48.06	44.78		56.9867	6.19201	42.3	7.32208	0.742279	0.0568174
	mmu-miR-423-3p	MIMAT0003454	59.29	48.98	60.07	40.87	28.57	58.21		56.1133	6.18995	42.55	14.8912	0.758287	0.218908
	mmu-miR-361	MIMAT0000704	55.53	61.68	49.67	47.68	27.28	49.26		55.6267	6.00558	41.4067	12.2595	0.744367	0.145529
	mmu-miR-202-5p	MIMAT0004546	60.24	52.61	50.25	84.01	72.74	49.26		54.3667	5.22154	68.67	17.7289	1.26309	0.251167
	mmu-miR-15b	MIMAT0000124	57.41	54.42	50.83	59.04	55.85	63.81		54.22	3.29456	59.5667	4.00605	1.09861	0.148737
	mmu-miR-451	MIMAT0001632	38.59	66.21	57.76	31.79	51.95	44.78		54.1867	14.1525	42.84	10.2191	0.7906	0.32321
	mmu-miR-139-5p	MIMAT0000656	68.71	39.91	52.56	52.22	67.54	43.66		53.7267	14.4354	54.4733	12.0984	1.0139	0.948553
	mmu-miR-382	MIMAT0000747	62.12	64.4	33.5	54.49	64.94	53.74		53.34	17.2197	57.7233	6.26106	1.08218	0.699868
	mmu-miR-1931	MIMAT0009394	34.82	64.4	59.49	29.52	27.28	53.74		52.9033	15.8519	36.8467	14.6729	0.69649	0.267357
	mmu-miR-345-5p	MIMAT0000595	53.65	49.89	51.98	52.22	54.55	40.3		51.84	1.88391	49.0233	7.64393	0.945666	0.569017
	mmu-miR-367	MIMAT0003181	64	46.26	44.47	61.31	97.41	43.66		51.5767	10.7961	67.46	27.3977	1.30796	0.403082
	mmu-miR-298	MIMAT0000376	50.82	68.03	35.81	36.33	66.24	26.87		51.5533	16.1225	43.1467	20.5511	0.836933	0.606945
	mmu-miR-224	MIMAT0000671	62.12	44.44	47.94	88.55	71.44	48.14		51.5	9.3622	69.3767	20.2839	1.34712	0.23801
	mmu-miR-301a	MIMAT0000379	52.71	42.63	58.33	63.58	66.24	42.54		51.2233	7.95488	57.4533	12.9836	1.12162	0.517649
	mcmv-miR-M23-2	MIMAT0005545	66.82	50.79	32.92	31.79	11.69	16.79		50.1767	16.9583	20.09	10.4484	0.400385	0.0590333
	mmu-miR-1224	MIMAT0005460	49.88	48.98	51.4	108.99	129.88	108.59		50.0867	1.22317	115.82	12.178	2.31239	0.000743094
	mmu-miR-181b+mmu-miR-181d	MIMAT0000673	61.18	38.1	49.67	106.72	87.02	49.26		49.65	11.54	81	29.1992	1.63142	0.158782
	mcmv-miR-m108-1	MIMAT0005558	49.88	48.98	49.09	104.45	100.01	71.65		49.3167	0.490951	92.0367	17.7944	1.86624	0.0141836
	mmu-miR-1940	MIMAT0009404	56.47	41.72	49.09	90.82	98.71	52.62		49.0933	7.375	80.7167	24.6502	1.64415	0.100345
	mmu-miR-675-5p	MIMAT0003725	60.24	41.72	44.47	65.85	55.85	48.14		48.81	9.99371	56.6133	8.87964	1.15987	0.369204
	mmu-miR-654-3p	MIMAT0004898	45.18	58.05	41.58	61.31	96.11	61.57		48.27	8.65889	72.9967	20.0172	1.51226	0.121039
	mmu-miR-2133	MIMAT0011209	65.88	39.91	37.54	36.33	37.67	79.48		47.7767	15.7227	51.16	24.535	1.07082	0.850434
	mmu-miR-135a	MIMAT0000147	51.77	39	51.4	81.74	96.11	54.85		47.39	7.26831	77.5667	20.9442	1.63677	0.077864
	mmu-miR-128	MIMAT0000140	42.35	52.61	45.63	63.58	51.95	38.06		46.8633	5.24001	51.1967	12.7767	1.09247	0.615652
	mmu-miR-148b	MIMAT0000580	37.65	56.24	45.05	65.85	38.97	35.82		46.3133	9.35917	46.88	16.5038	1.01224	0.961223
	mmu-miR-2141	MIMAT0011217	65.88	39	33.5	74.93	88.32	64.93		46.1267	17.3265	76.06	11.7359	1.64894	0.0683961
	mmu-miR-146a	MIMAT0000158	49.88	40.82	45.63	70.39	49.36	42.54		45.4433	4.53288	54.0967	14.5166	1.19042	0.380153
	mghv-miR-M1-5	MIMAT0001568	47.06	37.19	51.4	65.85	92.22	64.93		45.2167	7.28213	74.3333	15.4971	1.64394	0.0421667
	mmu-miR-93	MIMAT0000540	45.18	48.07	41.58	74.93	45.46	41.42		44.9433	3.25147	53.9367	18.2926	1.2001	0.448984
	mmu-miR-204	MIMAT0000237	51.77	42.63	39.27	72.66	66.24	41.42		44.5567	6.46889	60.1067	16.4984	1.34899	0.203184
	mmu-miR-1961	MIMAT0009434	51.77	48.07	32.92	70.39	49.36	40.3		44.2533	9.98778	53.35	15.4367	1.20556	0.43978
	mmu-miR-1942	MIMAT0009407	54.59	34.47	43.32	79.47	113	55.97		44.1267	10.0842	82.8133	28.6616	1.87672	0.0921013
	mmu-miR-433	MIMAT0001420	52.71	44.44	34.08	61.31	84.42	36.94		43.7433	9.33452	60.89	23.7428	1.39198	0.309075
	mmu-miR-432	MIMAT0012771	60.24	30.84	39.27	49.95	87.02	50.38		43.45	15.1392	62.45	21.2793	1.43728	0.276122
	mmu-miR-201	MIMAT0000234	50.82	41.72	37.54	72.66	58.45	21.27		43.36	6.7902	50.7933	26.5368	1.17143	0.662815
	mmu-miR-2140	MIMAT0011216	43.29	39	47.36	77.2	79.23	49.26		43.2167	4.18048	68.5633	16.748	1.5865	0.0637582
	mmu-miR-130a	MIMAT0000141	55.53	40.82	31.77	34.06	49.36	53.74		42.7067	11.9918	45.72	10.3326	1.07056	0.758155
	mmu-miR-1935	MIMAT0009399	42.35	48.98	36.39	47.68	55.85	43.66		42.5733	6.29797	49.0633	6.21162	1.15244	0.272688
	mmu-miR-106b	MIMAT0000386	40.47	37.19	49.67	40.87	31.17	33.58		42.4433	6.46979	35.2067	5.05045	0.829498	0.201435
	mmu-miR-543	MIMAT0003168	42.35	48.98	35.81	136.24	114.3	44.78		42.38	6.58505	98.44	47.7482	2.32279	0.114212
	mmu-miR-467f	MIMAT0005846	49.88	35.37	41.58	54.49	71.44	27.99		42.2767	7.28004	51.3067	21.8992	1.21359	0.535119
	mmu-miR-331-3p	MIMAT0000571	46.12	35.37	45.05	68.12	58.45	32.47		42.18	5.92185	53.0133	18.4363	1.25684	0.387415
	mmu-miR-338-5p	MIMAT0004647	46.12	42.63	36.96	74.93	58.45	48.14		41.9033	4.62303	60.5067	13.5129	1.44396	0.0870508
	mmu-miR-27b	MIMAT0000126	43.29	39	43.32	40.87	72.74	41.42		41.87	2.48554	51.6767	18.2435	1.23422	0.408461
	mmu-miR-328	MIMAT0000565	33.88	53.52	38.12	49.95	41.56	40.3		41.84	10.335	43.9367	5.24567	1.05011	0.769686
	mmu-miR-193	MIMAT0000223	38.59	31.75	51.98	38.6	5.2	21.27		40.7733	10.2902	21.69	16.704	0.531965	0.16732
	mmu-miR-466k	MIMAT0005845	47.06	33.56	41.58	81.74	96.11	55.97		40.7333	6.78971	77.94	20.338	1.91342	0.0397231
	mmu-miR-190b	MIMAT0004852	37.65	43.54	41.01	49.95	54.55	45.9		40.7333	2.95473	50.1333	4.32791	1.23077	0.0359795
	mmu-miR-1198	MIMAT0005859	44.24	31.75	46.2	127.15	155.86	171.28		40.73	7.83841	151.43	22.396	3.7179	0.00127433
	mmu-miR-200c	MIMAT0000657	55.53	29.03	36.96	90.82	79.23	34.7		40.5067	13.6013	68.25	29.6274	1.68491	0.21449
	mmu-miR-1958	MIMAT0009431	59.29	29.03	32.34	74.93	103.91	47.02		40.22	16.5978	75.2867	28.4467	1.87187	0.138926
	mmu-miR-10b	MIMAT0000208	34.82	31.75	53.71	102.18	44.16	30.23		40.0933	11.8919	58.8567	38.1601	1.46799	0.461795
	mmu-miR-1839-5p	MIMAT0009456	38.59	40.82	40.43	45.41	51.95	48.14		39.9467	1.19098	48.5	3.28483	1.21412	0.0132637
	mmu-miR-1956	MIMAT0009428	44.24	34.47	41.01	54.49	81.83	40.3		39.9067	4.97757	58.8733	21.1091	1.47528	0.204415
	mmu-miR-762	MIMAT0003892	61.18	28.12	27.15	47.68	70.14	45.9		38.8167	19.3733	54.5733	13.5105	1.40593	0.312214
	mmu-miR-1929	MIMAT0009392	31.06	49.89	35.23	86.28	46.76	44.78		38.7267	9.89001	59.2733	23.4094	1.53056	0.233993
	mmu-miR-290-3p	MIMAT0004572	40.47	31.75	43.89	31.79	45.46	29.11		38.7033	6.25985	35.4533	8.76902	0.916028	0.628943
	mmu-miR-31	MIMAT0000538	43.29	31.75	41.01	72.66	71.44	49.26		38.6833	6.1117	64.4533	13.1719	1.66618	0.0371527
	mmu-miR-484	MIMAT0003127	33.88	32.65	49.09	90.82	67.54	47.02		38.54	9.15724	68.46	21.9145	1.77634	0.0945386
	mmu-miR-467e	MIMAT0005293	40.47	35.37	39.27	70.39	93.52	39.18		38.37	2.66646	67.6967	27.2699	1.76431	0.137376
	mmu-miR-142-3p	MIMAT0000155	48	28.12	38.7	65.85	61.05	43.66		38.2733	9.94687	56.8533	11.6751	1.48546	0.103866
	mmu-miR-3472	MIMAT0015643	48	32.65	33.5	74.93	72.74	41.42		38.05	8.62743	63.03	18.7468	1.6565	0.104054
	mmu-miR-1928	MIMAT0009391	45.18	21.77	46.2	54.49	81.83	58.21		37.7167	13.8196	64.8433	14.828	1.71922	0.0813145
	mmu-miR-421	MIMAT0004869	54.59	29.93	27.72	56.76	74.03	52.62		37.4133	14.9164	61.1367	11.3562	1.63409	0.0935063
	mmu-miR-1952	MIMAT0009423	36.71	40.82	34.08	40.87	27.28	29.11		37.2033	3.39697	32.42	7.3749	0.871427	0.365248
	mmu-miR-2183	MIMAT0011287	37.65	44.44	28.3	65.85	32.47	35.82		36.7967	8.10377	44.7133	18.3814	1.21515	0.532351
	mmu-miR-150	MIMAT0000160	45.18	36.28	28.88	43.14	61.05	72.77		36.78	8.16149	58.9867	14.9224	1.60377	0.0865454
	mmu-miR-1951	MIMAT0009422	34.82	40.82	34.08	63.58	44.16	34.7		36.5733	3.69629	47.48	14.7235	1.29821	0.281277
	mmu-miR-714	MIMAT0003505	38.59	25.4	45.63	65.85	93.52	50.38		36.54	10.2696	69.9167	21.8556	1.91343	0.074844
	mmu-miR-770-3p	MIMAT0003891	35.76	36.28	37.54	49.95	61.05	48.14		36.5267	0.915278	53.0467	6.98992	1.45227	0.0153628
	mmu-miR-96	MIMAT0000541	40.47	30.84	38.12	84.01	87.02	51.5		36.4767	5.02092	74.1767	19.6962	2.03354	0.0325101
	mmu-miR-879	MIMAT0004842	37.65	35.37	36.39	45.41	62.34	39.18		36.47	1.1421	48.9767	11.9849	1.34293	0.146356
	mghv-miR-M1-7-3p	MIMAT0001571	32.94	33.56	42.74	65.85	64.94	43.66		36.4133	5.48782	58.15	12.557	1.59694	0.0515147
	mcmv-miR-M23-1-3p	MIMAT0005543	52.71	28.12	28.3	68.12	96.11	36.94		36.3767	14.1454	67.0567	29.5993	1.8434	0.180585
	mmu-miR-19b	MIMAT0000513	36.71	33.56	38.7	49.95	32.47	27.99		36.3233	2.59172	36.8033	11.6036	1.01321	0.947609
	mmu-miR-33	MIMAT0000667	36.71	34.47	36.96	63.58	70.14	36.94		36.0467	1.37114	56.8867	17.583	1.57814	0.110105
	mmu-miR-466d-3p	MIMAT0004931	42.35	21.77	43.89	36.33	61.05	42.54		36.0033	12.3505	46.64	12.8599	1.29544	0.359854
	mmu-miR-323-3p	MIMAT0000551	34.82	36.28	36.39	79.47	66.24	45.9		35.83	0.876413	63.87	16.91	1.78258	0.0455504
	mmu-miR-875-5p	MIMAT0004937	34.82	36.28	36.39	52.22	76.63	35.82		35.83	0.876413	54.89	20.5356	1.53196	0.183519
	mmu-miR-216a	MIMAT0000662	41.41	32.65	32.92	36.33	50.65	47.02		35.66	4.98148	44.6667	7.44441	1.25257	0.156548
	mmu-miR-1187	MIMAT0005837	41.41	26.3	39.27	63.58	84.42	39.18		35.66	8.17631	62.3933	22.6433	1.74967	0.126781
	mmu-miR-1197	MIMAT0005858	38.59	41.72	26.57	47.68	48.06	33.58		35.6267	7.99791	43.1067	8.25252	1.20996	0.322641
	mmu-miR-212	MIMAT0000659	37.65	36.28	32.92	52.22	22.08	25.75		35.6167	2.43377	33.35	16.4446	0.936359	0.824903
	mmu-miR-1953	MIMAT0009424	39.53	41.72	25.41	45.41	23.38	22.39		35.5533	8.85237	30.3933	13.0142	0.854866	0.600507
	mmu-miR-335-5p	MIMAT0000766	42.35	29.03	35.23	59.04	62.34	44.78		35.5367	6.66529	55.3867	9.33266	1.55858	0.0400247
	mmu-miR-124	MIMAT0000134	47.06	24.49	34.65	61.31	61.05	51.5		35.4	11.3037	57.9533	5.59026	1.6371	0.0363019
	mmu-miR-322	MIMAT0000548	44.24	36.28	25.41	97.64	68.84	124.26		35.31	9.4524	96.9133	27.7171	2.74464	0.0218957
	mmu-miR-380-3p	MIMAT0000745	32.94	44.44	28.3	68.12	41.56	23.51		35.2267	8.30942	44.3967	22.4399	1.26031	0.543151
	mmu-miR-2138	MIMAT0011214	39.53	30.84	34.65	79.47	71.44	39.18		35.0067	4.35597	63.3633	21.3248	1.81004	0.0870069
	mmu-miR-871	MIMAT0004841	47.06	29.93	27.15	47.68	50.65	50.38		34.7133	10.7825	49.57	1.64235	1.42798	0.0777226
	mcmv-miR-m59-1	MIMAT0005548	42.35	36.28	25.41	63.58	46.76	29.11		34.68	8.58259	46.4833	17.2367	1.34035	0.348207
	mmu-miR-1900	MIMAT0007870	36.71	30.84	36.39	54.49	85.72	41.42		34.6467	3.30055	60.5433	22.7619	1.74745	0.12293
	mmu-miR-665	MIMAT0003733	42.35	30.84	30.61	56.76	67.54	43.66		34.6	6.71268	55.9867	11.9588	1.61811	0.0540325
	mmu-miR-330	MIMAT0004642	41.41	25.4	36.39	47.68	70.14	34.7		34.4	8.18841	50.84	17.9301	1.47791	0.222078
	mmu-miR-764-3p	MIMAT0003895	39.53	27.21	36.39	52.22	63.64	30.23		34.3767	6.40201	48.6967	16.9814	1.41656	0.243499
	mmu-miR-297c	MIMAT0004865	37.65	34.47	30.03	45.41	22.08	23.51		34.05	3.82732	30.3333	13.0763	0.890847	0.661212
	mmu-miR-876-3p	MIMAT0004855	37.65	34.47	30.03	61.31	38.97	27.99		34.05	3.82732	42.7567	16.9797	1.2557	0.435145
	mmu-miR-671-3p	MIMAT0004821	48.94	24.49	28.3	68.12	77.93	45.9		33.91	13.155	63.9833	16.4108	1.88686	0.0684627
	mmu-miR-3470a+mmu-miR-3470b	MIMAT0015640	33.88	30.84	36.96	49.95	61.05	27.99		33.8933	3.06002	46.33	16.8247	1.36694	0.276282
	mmu-miR-146b	MIMAT0003475	44.24	24.49	32.34	59.04	63.64	29.11		33.69	9.94397	50.5967	18.7496	1.50183	0.239768
	mcmv-miR-m107-1-5p	MIMAT0005555	37.65	32.65	30.61	97.64	66.24	47.02		33.6367	3.62223	70.3	25.5531	2.08998	0.0696513
	mmu-miR-708	MIMAT0004828	44.24	23.58	32.92	61.31	55.85	40.3		33.58	10.3458	52.4867	10.9013	1.56303	0.0948586
	mmu-miR-717	MIMAT0003510	30.12	33.56	35.81	40.87	63.64	47.02		33.1633	2.86566	50.51	11.7794	1.52307	0.0683291
	mmu-miR-190	MIMAT0000220	38.59	28.12	32.34	49.95	58.45	39.18		33.0167	5.2677	49.1933	9.65726	1.48995	0.0635041
	mmu-miR-214	MIMAT0000661	30.12	35.37	33.5	38.6	50.65	40.3		32.9967	2.66095	43.1833	6.52195	1.30872	0.0664223
	mmu-miR-1903	MIMAT0007868	44.24	23.58	30.61	56.76	74.03	26.87		32.81	10.5042	52.5533	23.8598	1.60175	0.25983
	mghv-miR-M1-4	MIMAT0001567	40.47	28.12	29.46	65.85	58.45	34.7		32.6833	6.77665	53	16.2744	1.62162	0.116632
	mcmv-miR-m01-2	MIMAT0005534	38.59	30.84	28.3	47.68	50.65	33.58		32.5767	5.36032	43.97	9.11972	1.34974	0.135537
	mmu-miR-764-5p	MIMAT0003894	38.59	28.12	30.03	65.85	75.33	49.26		32.2467	5.57588	63.48	13.1956	1.96858	0.0194967
	mmu-miR-873	MIMAT0004936	34.82	25.4	36.39	65.85	75.33	33.58		32.2033	5.94392	58.2533	21.8872	1.80892	0.117528
	mmu-miR-2146	MIMAT0011222	37.65	29.03	29.46	34.06	55.85	38.06		32.0467	4.85739	42.6567	11.5995	1.33108	0.217724
	mmu-miR-3471	MIMAT0015642	29.18	38.1	27.72	61.31	49.36	25.75		31.6667	5.61905	45.4733	18.0958	1.436	0.275497
	mmu-miR-1904	MIMAT0007874	32	29.93	32.92	52.22	45.46	26.87		31.6167	1.53142	41.5167	13.127	1.31313	0.264241
	mmu-miR-1945	MIMAT0009410	37.65	25.4	31.77	61.31	48.06	19.03		31.6067	6.12663	42.8	21.6252	1.35414	0.43702
	mmu-miR-376c	MIMAT0003183	40.47	31.75	21.95	43.14	27.28	20.15		31.39	9.26525	30.19	11.768	0.961771	0.896338
	mmu-miR-760	MIMAT0003898	41.41	26.3	25.99	40.87	48.06	27.99		31.2333	8.81461	38.9733	10.1685	1.24781	0.375536
	mmu-miR-374	MIMAT0003727	35.76	29.03	28.3	52.22	48.06	33.58		31.03	4.11253	44.62	9.78456	1.43796	0.0908388
	mmu-miR-465b-5p	MIMAT0004871	38.59	35.37	19.06	45.41	27.28	25.75		31.0067	10.4706	32.8133	10.9358	1.05827	0.846351
	mmu-miR-423-5p	MIMAT0004825	45.18	23.58	24.26	47.68	37.67	50.38		31.0067	12.2792	45.2433	6.6962	1.45915	0.152672
	mcmv-miR-m107-1-3p	MIMAT0005556	38.59	29.03	24.26	68.12	67.54	49.26		30.6267	7.29721	61.64	10.7253	2.01263	0.0143665
	mmu-miR-129-5p	MIMAT0000209	32.94	27.21	31.19	65.85	58.45	39.18		30.4467	2.93643	54.4933	13.7682	1.7898	0.0416144
	mmu-miR-541	MIMAT0003170	32.94	31.75	26.57	54.49	63.64	32.47		30.42	3.38687	50.2	16.0217	1.65023	0.104581
	mmu-miR-463	MIMAT0004758	44.24	19.05	27.72	45.41	57.15	47.02		30.3367	12.7972	49.86	6.36444	1.64356	0.0771602
	mmu-miR-425	MIMAT0004750	37.65	19.95	32.34	59.04	61.05	38.06		29.98	9.08293	52.7167	12.7328	1.75839	0.0655031
	mmu-miR-1943	MIMAT0009408	30.12	32.65	27.15	61.31	49.36	42.54		29.9733	2.75293	51.07	9.50112	1.70385	0.0209456
	mmu-miR-669i	MIMAT0005840	32.94	27.21	29.46	40.87	38.97	25.75		29.87	2.88692	35.1967	8.23603	1.17833	0.350063
	mmu-miR-1966	MIMAT0009439	40.47	23.58	25.41	54.49	44.16	33.58		29.82	9.26845	44.0767	10.4552	1.47809	0.15191
	mmu-miR-181c	MIMAT0000674	27.29	32.65	29.46	65.85	55.85	35.82		29.8	2.69613	52.5067	15.2916	1.76197	0.0644676
	mmu-miR-1963	MIMAT0009436	30.12	29.03	30.03	52.22	64.94	26.87		29.7267	0.605007	48.01	19.381	1.61505	0.177774
	mmu-miR-485	MIMAT0003128	32	25.4	31.77	47.68	33.77	40.3		29.7233	3.74588	40.5833	6.95933	1.36537	0.0759897
	mcmv-miR-m108-2-5p.1	MIMAT0005560	29.18	29.03	30.61	43.14	66.24	42.54		29.6067	0.872143	50.64	13.5133	1.71043	0.05464
	mmu-miR-470	MIMAT0002111	28.24	33.56	26.57	40.87	28.57	22.39		29.4567	3.65037	30.61	9.40738	1.03915	0.852726
	mmu-miR-410	MIMAT0001091	39.53	34.47	13.86	47.68	25.98	23.51		29.2867	13.5973	32.39	13.299	1.10596	0.791498
	mmu-miR-875-3p	MIMAT0004938	39.53	21.77	25.99	54.49	66.24	40.3		29.0967	9.27863	53.6767	12.9891	1.84477	0.0559765
	mmu-miR-493	MIMAT0004888	32.94	25.4	28.88	45.41	49.36	31.35		29.0733	3.77372	42.04	9.46613	1.446	0.0922525
	mmu-miR-664	MIMAT0012774	19.76	39	28.3	38.6	29.87	33.58		29.02	9.64019	34.0167	4.38135	1.17218	0.459641
	mmu-miR-192	MIMAT0000517	32	28.12	26.57	34.06	51.95	27.99		28.8967	2.79708	38	12.4564	1.31503	0.284397
	mmu-miR-1964	MIMAT0009437	38.59	17.23	30.61	68.12	64.94	45.9		28.81	10.7932	59.6533	12.0164	2.07058	0.0297246
	mmu-miR-509-5p	MIMAT0004890	31.06	23.58	31.77	59.04	61.05	34.7		28.8033	4.53745	51.5967	14.6674	1.79134	0.0618874
	mmu-miR-455	MIMAT0003742	34.82	16.33	35.23	47.68	61.05	36.94		28.7933	10.7955	48.5567	12.0789	1.68639	0.102142
	mmu-miR-346	MIMAT0000597	38.59	22.68	24.84	36.33	57.15	25.75		28.7033	8.62995	39.7433	15.9759	1.38462	0.351707
	mmu-miR-3473	MIMAT0015645	32	26.3	27.72	36.33	48.06	26.87		28.6733	2.96718	37.0867	10.6152	1.29342	0.256671
	mmu-miR-688	MIMAT0003467	33.88	27.21	24.84	59.04	68.84	26.87		28.6433	4.68735	51.5833	21.9561	1.80088	0.151478
	mmu-miR-1195	MIMAT0005856	32	25.4	28.3	65.85	71.44	35.82		28.5667	3.30807	57.7033	19.1565	2.01995	0.0603021
	mmu-miR-409-5p	MIMAT0004746	40.47	25.4	19.64	36.33	27.28	11.19		28.5033	10.7562	24.9333	12.7332	0.874751	0.729471
	mmu-miR-466d-5p	MIMAT0004930	36.71	29.03	19.64	61.31	33.77	23.51		28.46	8.54926	39.53	19.5472	1.38897	0.41962
	mmu-miR-1193	MIMAT0005851	33.88	25.4	25.99	52.22	25.98	32.47		28.4233	4.73481	36.89	13.667	1.29788	0.367983
	mmu-miR-678	MIMAT0003452	32	20.86	32.34	40.87	54.55	24.63		28.4	6.53204	40.0167	14.9782	1.40904	0.285645
	mmu-miR-1306	MIMAT0009411	29.18	31.75	24.26	59.04	66.24	29.11		28.3967	3.80595	51.4633	19.6904	1.8123	0.117161
	mmu-miR-1962	MIMAT0009435	34.82	27.21	23.1	45.41	49.36	25.75		28.3767	5.94646	40.1733	12.6461	1.41572	0.217522
	mmu-miR-882	MIMAT0004847	29.18	22.68	32.34	47.68	64.94	39.18		28.0667	4.9253	50.6	13.1259	1.80285	0.0496208
	mmu-miR-107	MIMAT0000647	30.12	25.4	27.15	47.68	33.77	26.87		27.5567	2.38613	36.1067	10.6	1.31027	0.244572
	mmu-miR-709	MIMAT0003499	27.29	28.12	27.15	59.04	44.16	36.94		27.52	0.524309	46.7133	11.2691	1.69743	0.0421025
	mmu-miR-125a-3p	MIMAT0004528	28.24	23.58	30.61	43.14	42.86	41.42		27.4767	3.57662	42.4733	0.922894	1.5458	0.00215485
	mmu-miR-205	MIMAT0000238	34.82	25.4	21.95	54.49	38.97	26.87		27.39	6.66178	40.11	13.8452	1.4644	0.224896
	mmu-miR-2145	MIMAT0011221	36.71	19.95	24.84	45.41	40.26	22.39		27.1667	8.61884	36.02	12.0815	1.32589	0.359856
	mmu-miR-883a-5p	MIMAT0004848	29.18	23.58	28.3	56.76	48.06	25.75		27.02	3.01144	43.5233	15.995	1.61078	0.153891
	mmu-miR-574-5p	MIMAT0004893	31.06	27.21	22.52	43.14	44.16	24.63		26.93	4.27688	37.31	10.993	1.38544	0.202145
	mmu-miR-7a	MIMAT0000677	34.82	22.68	23.1	47.68	50.65	21.27		26.8667	6.89099	39.8667	16.1735	1.48387	0.269488
	mmu-miR-338-3p	MIMAT0000582	28.24	24.49	27.72	56.76	37.67	39.18		26.8167	2.03166	44.5367	10.6126	1.66078	0.0468465
	mmu-miR-1895	MIMAT0007867	27.29	24.49	28.3	52.22	53.25	36.94		26.6933	1.97384	47.47	9.13378	1.77835	0.0182868
	mmu-miR-184	MIMAT0000213	35.76	18.14	25.99	54.49	62.34	41.42		26.63	8.82742	52.75	10.568	1.98085	0.030342
	mmu-miR-151-3p	MIMAT0000161	26.35	33.56	19.64	40.87	18.18	26.87		26.5167	6.9615	28.64	11.4481	1.08008	0.797304
	mmu-miR-483	MIMAT0004782	29.18	21.77	28.3	68.12	57.15	32.47		26.4167	4.04811	52.58	18.2591	1.99041	0.0725266
	mmu-miR-761	MIMAT0003893	32.94	20.86	25.41	49.95	50.65	42.54		26.4033	6.10095	47.7133	4.49389	1.8071	0.0082133
	mmu-miR-1930	MIMAT0009393	25.41	27.21	26.57	27.25	16.88	17.91		26.3967	0.912433	20.68	5.71305	0.783432	0.162164
	mmu-miR-540-5p	MIMAT0004786	36.71	26.3	16.17	36.33	20.78	13.43		26.3933	10.2703	23.5133	11.6921	0.890882	0.764607
	mmu-miR-767	MIMAT0012773	31.06	18.14	29.46	49.95	46.76	21.27		26.22	7.04307	39.3267	15.7187	1.49987	0.257922
	mmu-miR-187	MIMAT0000216	24.47	28.12	25.99	47.68	48.06	34.7		26.1933	1.83348	43.48	7.60608	1.65996	0.0186677
	mmu-miR-690	MIMAT0003469	29.18	30.84	18.48	65.85	54.55	32.47		26.1667	6.70839	50.9567	16.9776	1.94739	0.078335
	mmu-miR-434-5p	MIMAT0001421	30.12	21.77	26.57	24.98	38.97	27.99		26.1533	4.19056	30.6467	7.36366	1.17181	0.410296
	mmu-miR-2137	MIMAT0011213	32.94	19.05	25.99	22.71	32.47	82.84		25.9933	6.945	46.0067	32.2697	1.76994	0.352905
	mmu-miR-676	MIMAT0003782	32.94	19.95	24.84	54.49	54.55	35.82		25.91	6.56077	48.2867	10.7965	1.86363	0.0373726
	mmu-miR-323-5p	MIMAT0004638	29.18	23.58	24.84	68.12	53.25	34.7		25.8667	2.93778	52.0233	16.7437	2.01121	0.0560939
	mmu-miR-125b-3p	MIMAT0004669	24.47	29.93	23.1	54.49	55.85	22.39		25.8333	3.61334	44.2433	18.9378	1.71265	0.173482
	mmu-miR-1946a	MIMAT0009412	28.24	23.58	25.41	49.95	55.85	33.58		25.7433	2.34781	46.46	11.5379	1.80474	0.0381215
	mmu-miR-335-3p	MIMAT0004704	36.71	15.42	24.84	72.66	48.06	32.47		25.6567	10.6685	51.0633	20.2626	1.99026	0.127026
	mmu-miR-337-5p	MIMAT0004644	32	23.58	21.37	47.68	53.25	38.06		25.65	5.60918	46.33	7.68446	1.80624	0.0196911
	mmu-miR-741	MIMAT0004236	18.82	31.75	25.99	45.41	57.15	32.47		25.52	6.4778	45.01	12.3449	1.76371	0.0726507
	mmu-miR-221	MIMAT0000669	24.47	28.12	23.1	54.49	14.29	31.35		25.23	2.59486	33.3767	20.1765	1.3229	0.526083
	mmu-miR-320	MIMAT0000666	25.41	24.49	25.41	61.31	49.36	42.54		25.1033	0.531162	51.07	9.50112	2.03439	0.00912877
	mmu-miR-1196	MIMAT0005857	24.47	19.05	31.77	45.41	48.06	33.58		25.0967	6.38311	42.35	7.70975	1.68748	0.0405134
	mmu-miR-337-3p	MIMAT0000578	27.29	24.49	23.1	38.6	38.97	25.75		24.96	2.13417	34.44	7.52803	1.37981	0.103833
	mmu-miR-1188	MIMAT0005843	28.24	20.86	25.41	45.41	53.25	29.11		24.8367	3.72326	42.59	12.3146	1.7148	0.0751551
	mmu-miR-194	MIMAT0000224	29.18	18.14	27.15	36.33	36.37	29.11		24.8233	5.87626	33.9367	4.18006	1.36713	0.0938092
	mmu-miR-9	MIMAT0000142	21.65	25.4	27.15	22.71	22.08	21.27		24.7333	2.80995	22.02	0.721873	0.890296	0.180569
	mmu-miR-1194	MIMAT0005852	33.88	21.77	18.48	56.76	41.56	26.87		24.71	8.11004	41.73	14.9457	1.68879	0.158007
	mmu-miR-1941-5p	MIMAT0009405	29.18	23.58	21.37	59.04	63.64	30.23		24.71	4.02575	50.97	18.108	2.06273	0.070299
	mmu-miR-695	MIMAT0003481	30.12	19.05	24.84	68.12	64.94	52.62		24.67	5.53696	61.8933	8.18683	2.50885	0.00285185
	mmu-miR-670	MIMAT0003736	34.82	18.14	20.79	47.68	54.55	44.78		24.5833	8.96368	49.0033	5.01763	1.99336	0.0146427
	mmu-miR-141	MIMAT0000153	33.88	20.86	18.48	31.79	22.08	14.55		24.4067	8.29	22.8067	8.64294	0.934444	0.828357
	mmu-miR-542-5p	MIMAT0003171	29.18	20.86	23.1	38.6	40.26	19.03		24.38	4.30516	32.63	11.8072	1.33839	0.319026
	mmu-miR-669j	MIMAT0005838	30.12	19.95	22.52	63.58	45.46	14.55		24.1967	5.28825	41.1967	24.7915	1.70258	0.31
	mmu-miR-1941-3p	MIMAT0009406	30.12	18.14	24.26	34.06	37.67	29.11		24.1733	5.99047	33.6133	4.29744	1.39051	0.0908366
	mmu-miR-105	MIMAT0004856	31.06	21.77	19.64	56.76	46.76	39.18		24.1567	6.07258	47.5667	8.81772	1.96909	0.0193158
	mghv-miR-M1-8	MIMAT0001572	30.12	23.58	18.48	54.49	37.67	20.15		24.06	5.83483	37.4367	17.1712	1.55597	0.270516
	mmu-miR-290-5p	MIMAT0000366	32.94	18.14	20.79	36.33	38.97	19.03		23.9567	7.89182	31.4433	10.831	1.31251	0.388027
	mmu-miR-1965	MIMAT0009438	26.35	21.77	23.68	72.66	63.64	44.78		23.9333	2.30049	60.36	14.2265	2.52201	0.0118933
	mmu-miR-340-5p	MIMAT0004651	27.29	24.49	19.64	31.79	12.99	16.79		23.8067	3.87051	20.5233	9.94049	0.862083	0.622201
	mmu-miR-505	MIMAT0003513	27.29	20.86	23.1	72.66	40.26	32.47		23.75	3.26391	48.4633	21.3138	2.04056	0.118102
	mmu-miR-683	MIMAT0003461	20.71	20.86	29.46	54.49	50.65	31.35		23.6767	5.00908	45.4967	12.4009	1.92158	0.0475469
	mmu-miR-380-5p	MIMAT0000744	24.47	24.49	21.95	61.31	63.64	24.63		23.6367	1.46073	49.86	21.8809	2.10943	0.107086
	mmu-miR-1957	MIMAT0009430	23.53	15.42	31.77	34.06	66.24	35.82		23.5733	8.17509	45.3733	18.0925	1.92477	0.129962
	mmu-miR-34b-3p	MIMAT0004581	22.59	22.68	25.41	52.22	42.86	38.06		23.56	1.60278	44.38	7.20133	1.8837	0.00811381
	mmu-miR-742	MIMAT0004237	22.59	28.12	19.64	24.98	45.46	27.99		23.45	4.30492	32.81	11.0581	1.39915	0.243644
	mmu-miR-547	MIMAT0003173	32	21.77	16.17	54.49	29.87	22.39		23.3133	8.02706	35.5833	16.7954	1.52631	0.317293
	mcmv-miR-m88-1	MIMAT0005552	31.06	16.33	22.52	65.85	53.25	26.87		23.3033	7.39618	48.6567	19.8918	2.08797	0.107327
	mmu-miR-669h-5p	MIMAT0005841	27.29	21.77	20.79	43.14	23.38	17.91		23.2833	3.5043	28.1433	13.2723	1.20873	0.572885
	mcmv-miR-m01-3	MIMAT0005536	25.41	17.23	27.15	49.95	59.75	26.87		23.2633	5.29696	45.5233	16.8811	1.95687	0.0948308
	mmu-miR-1967	MIMAT0009440	26.35	19.05	24.26	40.87	40.26	31.35		23.22	3.75948	37.4933	5.32902	1.6147	0.0192561
	mmu-miR-532-5p	MIMAT0002889	27.29	25.4	16.75	102.18	51.95	55.97		23.1467	5.6197	70.0333	27.9123	3.02563	0.0462909
	mmu-miR-1906	MIMAT0007872	26.35	19.95	23.1	31.79	36.37	27.99		23.1333	3.20013	32.05	4.19605	1.38545	0.0429577
	mmu-miR-574-3p	MIMAT0004894	27.29	19.95	21.95	36.33	41.56	34.7		23.0633	3.79454	37.53	3.58398	1.62726	0.00864418
	mmu-miR-669f	MIMAT0005839	30.12	22.68	16.17	31.79	33.77	20.15		22.99	6.98016	28.57	7.35883	1.24271	0.394609
	mmu-miR-551b	MIMAT0003890	32	19.05	17.9	56.76	55.85	31.35		22.9833	7.8298	47.9867	14.415	2.08789	0.0575803
	mmu-miR-291a-3p	MIMAT0000368	26.35	21.77	20.21	43.14	50.65	30.23		22.7767	3.19138	41.34	10.3283	1.81502	0.0409692
	mmu-miR-710	MIMAT0003500	27.29	17.23	23.68	56.76	50.65	23.51		22.7333	5.09637	43.64	17.6987	1.91965	0.120708
	mcmv-miR-m21-1	MIMAT0005540	27.29	21.77	19.06	24.98	40.26	23.51		22.7067	4.19419	29.5833	9.27543	1.30285	0.306936
	mmu-miR-464	MIMAT0002105	24.47	19.95	23.68	52.22	40.26	14.55		22.7	2.4141	35.6767	19.2487	1.57166	0.311078
	mmu-miR-129-3p	MIMAT0000544	20.71	22.68	24.26	45.41	28.57	19.03		22.55	1.77857	31.0033	13.3573	1.37487	0.338326
	mmu-miR-7b	MIMAT0000678	19.76	19.95	27.72	61.31	45.46	38.06		22.4767	4.54185	48.2767	11.8782	2.14786	0.0245833
	mmu-miR-1894-5p	MIMAT0007877	23.53	23.58	20.21	43.14	59.75	21.27		22.44	1.9314	41.3867	19.2998	1.84433	0.165922
	mmu-miR-202-3p	MIMAT0000235	23.53	17.23	25.99	34.06	27.28	25.75		22.25	4.5181	29.03	4.42277	1.30472	0.136815
	mmu-miR-186	MIMAT0000215	22.59	22.68	21.37	45.41	35.07	31.35		22.2133	0.731733	37.2767	7.28512	1.67812	0.0235141
	mmu-miR-666-3p	MIMAT0004823	25.41	22.68	18.48	29.52	29.87	25.75		22.19	3.49089	28.38	2.28436	1.27895	0.0619842
	mmu-miR-669e	MIMAT0005853	25.41	17.23	23.68	47.68	41.56	22.39		22.1067	4.31099	37.21	13.1942	1.6832	0.132572
	mmu-miR-544	MIMAT0004941	25.41	20.86	19.64	45.41	23.38	14.55		21.97	3.04094	27.78	15.8935	1.26445	0.56771
	mcmv-miR-m01-1	MIMAT0005533	26.35	14.51	24.84	34.06	29.87	23.51		21.9	6.44431	29.1467	5.31206	1.3309	0.207284
	mmu-miR-1190	MIMAT0005847	25.41	19.95	20.21	34.06	32.47	17.91		21.8567	3.08002	28.1467	8.90079	1.28778	0.311768
	mmu-miR-431	MIMAT0001418	23.53	19.95	21.95	29.52	33.77	30.23		21.81	1.7941	31.1733	2.27663	1.42931	0.00500815
	mmu-miR-872	MIMAT0004934	22.59	21.77	20.79	43.14	37.67	19.03		21.7167	0.901184	33.28	12.6403	1.53246	0.189153
	mmu-miR-467g	MIMAT0005854	27.29	19.95	17.9	36.33	38.97	26.87		21.7133	4.93711	34.0567	6.36227	1.56847	0.0566991
	mmu-miR-689	MIMAT0003468	29.18	20.86	15.02	20.44	32.47	8.96		21.6867	7.1161	20.6233	11.7561	0.950968	0.899857
	mcmv-miR-M23-1-5p	MIMAT0005542	25.41	22.68	16.75	52.22	38.97	29.11		21.6133	4.42744	40.1	11.5964	1.85534	0.0613546
	mmu-miR-467a	MIMAT0003409	26.35	16.33	21.95	49.95	46.76	26.87		21.5433	5.02236	41.1933	12.5065	1.91212	0.0649855
	mmu-miR-32	MIMAT0000654	27.29	13.61	23.68	47.68	41.56	29.11		21.5267	7.08966	39.45	9.4631	1.83261	0.0584639
	mghv-miR-M1-3	MIMAT0001566	21.65	16.33	26.57	52.22	41.56	36.94		21.5167	5.1213	43.5733	7.83644	2.0251	0.0150873
	mmu-miR-1892	MIMAT0007871	27.29	18.14	19.06	47.68	42.86	33.58		21.4967	5.03822	41.3733	7.1666	1.92464	0.0171043
	mmu-miR-300	MIMAT0000378	28.24	13.61	22.52	29.52	38.97	15.67		21.4567	7.37274	28.0533	11.719	1.30744	0.455606
	mmu-miR-448	MIMAT0001533	28.24	18.14	17.9	36.33	38.97	25.75		21.4267	5.90174	33.6833	6.99612	1.57203	0.0811916
	cel-miR-248	MIMAT0000304	16	25	23	8	13	12		21.3333	4.72582	11	2.64575	0.515625	0.0298044
	osa-miR414	MIMAT0001330	25	23	16	13	14	1		21.3333	4.72582	9.33333	7.23418	0.4375	0.0739262
	mmu-miR-139-3p	MIMAT0004662	24.47	22.68	16.75	34.06	25.98	14.55		21.3	4.04078	24.8633	9.80282	1.16729	0.591737
	mmu-miR-3474	MIMAT0015646	26.35	14.51	22.52	38.6	41.56	34.7		21.1267	6.04172	38.2867	3.44072	1.81224	0.0129004
	mmu-miR-34b-5p	MIMAT0000382	27.29	18.14	17.9	38.6	53.25	23.51		21.11	5.35338	38.4533	14.8705	1.82157	0.13014
	mmu-miR-127	MIMAT0000139	20.71	25.4	16.75	20.44	14.29	15.67		20.9533	4.33013	16.8	3.22696	0.801782	0.253656
	mmu-miR-195	MIMAT0000225	24.47	24.49	13.86	40.87	33.77	14.55		20.94	6.13147	29.73	13.6172	1.41977	0.365622
	mmu-miR-501-5p	MIMAT0003508	20.71	21.77	20.21	29.52	44.16	30.23		20.8967	0.796576	34.6367	8.25509	1.65752	0.0454894
	mmu-miR-1893	MIMAT0007879	27.29	18.14	16.75	49.95	48.06	29.11		20.7267	5.72635	42.3733	11.5252	2.04439	0.0435316
	mmu-miR-759	MIMAT0003897	19.76	9.98	31.77	29.52	46.76	24.63		20.5033	10.914	33.6367	11.6252	1.64055	0.226858
	mmu-miR-466c-5p	MIMAT0004877	24.47	14.51	22.52	36.33	33.77	19.03		20.5	5.27832	29.71	9.3373	1.44927	0.211157
	mmu-miR-504	MIMAT0004889	24.47	20.86	16.17	74.93	35.07	21.27		20.5	4.16169	43.7567	27.8647	2.13447	0.226007
	mmu-miR-327	MIMAT0004867	17.88	22.68	20.21	27.25	15.59	13.43		20.2567	2.40034	18.7567	7.43431	0.92595	0.75616
	mmu-miR-489	MIMAT0003112	19.76	23.58	17.33	34.06	28.57	19.03		20.2233	3.15066	27.22	7.6054	1.34597	0.214973
	mmu-miR-1901	MIMAT0007880	28.24	12.7	19.64	49.95	31.17	25.75		20.1933	7.78476	35.6233	12.6998	1.76411	0.147236
	mcmv-miR-m59-2	MIMAT0005549	24.47	18.14	17.9	20.44	41.56	17.91		20.17	3.72584	26.6367	12.9857	1.32061	0.453667
	mmu-miR-466a-5p+mmu-miR-466e-5p	MIMAT0004759	16	28.12	15.59	18.16	29.87	15.67		19.9033	7.11879	21.2333	7.58248	1.06682	0.835558
	mmu-miR-495	MIMAT0003456	19.76	27.21	12.71	22.71	22.08	14.55		19.8933	7.25092	19.78	4.54025	0.994303	0.982793
	mmu-miR-203	MIMAT0000236	23.53	21.77	13.86	56.76	29.87	24.63		19.72	5.15064	37.0867	17.2379	1.88066	0.169852
	mghv-miR-M1-1	MIMAT0001564	18.82	19.95	20.21	38.6	32.47	20.15		19.66	0.738986	30.4067	9.39647	1.54663	0.119506
	mmu-miR-101a	MIMAT0000133	21.65	16.33	20.79	31.79	18.18	6.72		19.59	2.8558	18.8967	12.5504	0.964608	0.930151
	mghv-miR-M1-7-5p	MIMAT0001570	26.35	17.23	15.02	52.22	42.86	23.51		19.5333	6.00593	39.53	14.6418	2.02372	0.093845
	mmu-miR-1981	MIMAT0009458	21.65	23.58	13.28	24.98	40.26	33.58		19.5033	5.47527	32.94	7.66008	1.68894	0.0688195
	mmu-miR-877	MIMAT0004861	25.41	12.7	20.21	24.98	57.15	21.27		19.44	6.38989	34.4667	19.7317	1.77298	0.277839
	mmu-miR-381	MIMAT0000746	26.35	15.42	16.17	11.35	27.28	21.27		19.3133	6.10546	19.9667	8.04458	1.03383	0.916181
	mmu-miR-297b-5p	MIMAT0003480	23.53	24.49	9.82	18.16	22.08	6.72		19.28	8.20665	15.6533	7.98091	0.811895	0.61238
	mmu-miR-883b-5p	MIMAT0004850	19.76	17.23	20.79	47.68	53.25	24.63		19.26	1.83191	41.8533	15.1736	2.17307	0.0626109
	mmu-miR-669a	MIMAT0003477	23.53	16.33	17.9	36.33	46.76	20.15		19.2533	3.78598	34.4133	13.4081	1.7874	0.132565
	mmu-miR-701	MIMAT0003491	18.82	16.33	22.52	40.87	33.77	17.91		19.2233	3.11465	30.85	11.7552	1.60482	0.17307
	mmu-miR-878-3p	MIMAT0004933	26.35	12.7	18.48	49.95	12.99	10.08		19.1767	6.85162	24.34	22.2266	1.26925	0.72017
	mmu-miR-770-5p	MIMAT0004822	16	24.49	16.75	52.22	40.26	31.35		19.08	4.70018	41.2767	10.4721	2.16335	0.0285856
	mmu-miR-1933-5p	MIMAT0009396	22.59	19.05	15.59	45.41	16.88	21.27		19.0767	3.50008	27.8533	15.3621	1.46007	0.389269
	mmu-miR-370	MIMAT0001095	21.65	20.86	14.44	34.06	48.06	25.75		18.9833	3.95442	35.9567	11.2753	1.89412	0.0696596
	mmu-miR-2135	MIMAT0011211	18.82	24.49	13.28	18.16	25.98	27.99		18.8633	5.60513	24.0433	5.19329	1.27461	0.305463
	mmu-miR-122	MIMAT0000246	19.76	21.77	15.02	40.87	28.57	10.08		18.85	3.46579	26.5067	15.4984	1.40619	0.450657
	mmu-miR-200a	MIMAT0000519	16	17.23	23.1	36.33	45.46	25.75		18.7767	3.79429	35.8467	9.86389	1.90911	0.0489325
	mmu-miR-126-5p	MIMAT0000137	33.88	9.07	13.28	20.44	22.08	30.23		18.7433	13.2767	24.25	5.24335	1.29379	0.540604
	mmu-miR-467c	MIMAT0004885	18.82	19.95	17.33	18.16	20.78	12.31		18.7	1.31412	17.0833	4.33643	0.913547	0.570041
	mmu-miR-804	MIMAT0004210	21.65	14.51	19.64	56.76	50.65	26.87		18.6	3.68186	44.76	15.7915	2.40645	0.0490939
	mmu-miR-344	MIMAT0000593	14.12	27.21	14.44	31.79	16.88	15.67		18.59	7.46685	21.4467	8.978	1.15367	0.693562
	mmu-miR-34a	MIMAT0000542	20.71	14.51	20.21	38.6	45.46	33.58		18.4767	3.44432	39.2133	5.9637	2.12232	0.00644828
	mmu-miR-1960	MIMAT0009433	20.71	12.7	21.95	24.98	41.56	21.27		18.4533	5.02096	29.27	10.8039	1.58616	0.190922
	mcmv-miR-m22-1	MIMAT0005541	25.41	17.23	12.71	20.44	14.29	4.48		18.45	6.4373	13.07	8.04964	0.708401	0.417078
	mmu-miR-682	MIMAT0003459	15.06	21.77	18.48	45.41	50.65	22.39		18.4367	3.35521	39.4833	15.0333	2.14157	0.0771022
	mmu-miR-296-5p	MIMAT0000374	16.94	18.14	20.21	34.06	6.49	12.31		18.43	1.65418	17.62	14.5318	0.95605	0.928194
	mmu-miR-134	MIMAT0000146	17.88	15.42	21.95	38.6	38.97	22.39		18.4167	3.29791	33.32	9.46747	1.80923	0.061666
	mmu-miR-3475	MIMAT0015219	19.76	18.14	17.33	45.41	50.65	33.58		18.41	1.2373	43.2133	8.74444	2.34728	0.00825268
	mmu-miR-450a-5p	MIMAT0001546	20.71	19.95	14.44	24.98	27.28	19.03		18.3667	3.42176	23.7633	4.25744	1.29383	0.162192
	mmu-miR-369-5p	MIMAT0003185	27.29	12.7	15.02	31.79	42.86	34.7		18.3367	7.8401	36.45	5.73874	1.98782	0.0320049
	mmu-miR-542-3p	MIMAT0003172	27.29	15.42	12.13	38.6	31.17	17.91		18.28	7.9744	29.2267	10.481	1.59883	0.223373
	mmu-miR-704	MIMAT0003494	17.88	19.05	17.9	43.14	36.37	22.39		18.2767	0.669801	33.9667	10.5817	1.85847	0.0624353
	mmu-miR-207	MIMAT0000240	19.76	18.14	16.75	49.95	31.17	8.96		18.2167	1.50646	30.0267	20.5189	1.64831	0.376383
	mmu-miR-376b	MIMAT0001092	24.47	20.86	8.66	24.98	6.49	13.43		17.9967	8.28481	14.9667	9.34029	0.831635	0.69583
	mmu-miR-345-3p	MIMAT0004656	16	24.49	13.28	31.79	16.88	15.67		17.9233	5.84726	21.4467	8.978	1.19658	0.599427
	mmu-miR-694	MIMAT0003474	16.94	19.05	17.33	20.44	29.87	25.75		17.7733	1.12269	25.3533	4.7275	1.42648	0.0539825
	mmu-miR-188-3p	MIMAT0004541	21.65	23.58	8.09	20.44	11.69	7.84		17.7733	8.44135	13.3233	6.45684	0.749625	0.508459
	mmu-miR-140	MIMAT0000151	18.82	19.05	15.02	43.14	22.08	24.63		17.63	2.26325	29.95	11.4938	1.69881	0.142616
	mmu-miR-340-3p	MIMAT0000586	23.53	15.42	13.86	40.87	18.18	17.91		17.6033	5.19157	25.6533	13.1787	1.4573	0.380665
	mmu-miR-411	MIMAT0004747	18.82	21.77	12.13	11.35	11.69	11.19		17.5733	4.93944	11.41	0.255343	0.649279	0.0970698
	mmu-miR-342-3p	MIMAT0000590	22.59	14.51	15.59	36.33	18.18	12.31		17.5633	4.38659	22.2733	12.5222	1.26817	0.571912
	mmu-miR-324-5p	MIMAT0000555	11.29	17.23	23.1	18.16	12.99	17.91		17.2067	5.90503	16.3533	2.91541	0.950407	0.833418
	mmu-miR-10a	MIMAT0000648	17.88	16.33	17.33	40.87	11.69	25.75		17.18	0.785812	26.1033	14.5932	1.5194	0.349891
	mmu-miR-672	MIMAT0003735	18.82	13.61	19.06	38.6	35.07	31.35		17.1633	3.07962	35.0067	3.62541	2.03962	0.00289487
	mmu-miR-1191	MIMAT0005849	19.76	19.95	11.55	24.98	18.18	10.08		17.0867	4.79583	17.7467	7.45945	1.03863	0.903654
	mmu-miR-465a-3p	MIMAT0004217	15.06	19.05	16.75	40.87	25.98	17.91		16.9533	2.00276	28.2533	11.6476	1.66654	0.173051
	mmu-miR-713	MIMAT0003504	23.53	16.33	10.97	24.98	18.18	12.31		16.9433	6.30242	18.49	6.34069	1.09128	0.779369
	mmu-miR-219	MIMAT0000664	16.94	22.68	10.4	13.62	15.59	25.75		16.6733	6.14434	18.32	6.50952	1.09876	0.765956
	mmu-miR-669g	MIMAT0005832	16	17.23	16.75	24.98	20.78	14.55		16.66	0.619919	20.1033	5.24782	1.20668	0.32216
	mmu-miR-220	MIMAT0004863	14.12	19.05	16.75	22.71	7.79	13.43		16.64	2.46684	14.6433	7.53364	0.880008	0.685162
	mmu-miR-876-5p	MIMAT0004854	20.71	16.33	12.71	54.49	31.17	19.03		16.5833	4.00601	34.8967	18.0213	2.10432	0.160893
	mmu-miR-1186b	MIMAT0015644	16	18.14	15.59	27.25	15.59	12.31		16.5767	1.36932	18.3833	7.85194	1.10899	0.714634
	mmu-miR-615-3p	MIMAT0003783	16	18.14	15.59	20.44	19.48	19.03		16.5767	1.36932	19.65	0.720208	1.1854	0.0262797
	mmu-miR-675-3p	MIMAT0003726	17.88	19.05	12.71	20.44	31.17	15.67		16.5467	3.37376	22.4267	7.93868	1.35536	0.303136
	mmu-miR-674	MIMAT0003740	20.71	15.42	13.28	34.06	49.36	27.99		16.47	3.82467	37.1367	11.0122	2.25481	0.0372703
	mmu-miR-582-3p	MIMAT0005292	22.59	18.14	8.66	31.79	14.29	3.36		16.4633	7.11475	16.48	14.341	1.00101	0.998648
	mmu-miR-878-5p	MIMAT0004932	16.94	19.95	12.13	36.33	19.48	17.91		16.34	3.94438	24.5733	10.2118	1.50388	0.26262
	mmu-miR-653	MIMAT0004943	18.82	16.33	13.86	49.95	28.57	13.43		16.3367	2.48001	30.65	18.3486	1.87615	0.251612
	mmu-miR-692	MIMAT0003471	16.94	18.14	13.86	22.71	35.07	15.67		16.3133	2.20774	24.4833	9.82082	1.50082	0.232496
	mmu-miR-466a-3p+mmu-miR-466b-3-3p	MIMAT0002107	20.71	17.23	10.97	22.71	12.99	7.84		16.3033	4.93568	14.5133	7.55113	0.890207	0.748393
	mmu-miR-491	MIMAT0003486	18.82	12.7	17.33	24.98	33.77	17.91		16.2833	3.19143	25.5533	7.94553	1.56929	0.134028
	mmu-miR-223	MIMAT0000665	21.65	18.14	8.66	36.33	18.18	20.15		16.15	6.71975	24.8867	9.95905	1.54097	0.276315
	ath-miR159a	MIMAT0000177	13	15	20	10	12	9		16	3.60555	10.3333	1.52753	0.645833	0.0663037
	mmu-miR-488	MIMAT0003450	18.82	16.33	12.71	24.98	14.29	21.27		15.9533	3.07237	20.18	5.42772	1.26494	0.305601
	mmu-miR-743b-3p	MIMAT0004840	19.76	9.98	17.9	43.14	11.69	11.19		15.88	5.1935	22.0067	18.3037	1.38581	0.606761
	mmu-miR-453	MIMAT0004870	16	15.42	16.17	20.44	6.49	13.43		15.8633	0.393234	13.4533	6.97503	0.848077	0.58235
	mmu-miR-883a-3p	MIMAT0004849	18.82	15.42	13.28	40.87	27.28	14.55		15.84	2.79378	27.5667	13.1623	1.74032	0.205679
	mmu-miR-711	MIMAT0003501	12.24	17.23	17.9	18.16	29.87	7.84		15.79	3.09259	18.6233	11.0223	1.17944	0.690235
	mmu-miR-351	MIMAT0000609	22.59	15.42	9.24	27.25	22.08	12.31		15.75	6.68112	20.5467	7.58711	1.30455	0.457346
	mmu-miR-450b-3p	MIMAT0003512	15.06	15.42	16.75	31.79	16.88	12.31		15.7433	0.890187	20.3267	10.1871	1.29113	0.480908
	mmu-miR-138	MIMAT0000150	19.76	19.95	7.51	24.98	16.88	17.91		15.74	7.12802	19.9233	4.40938	1.26578	0.436085
	mmu-miR-1192	MIMAT0005850	17.88	15.42	13.86	24.98	25.98	22.39		15.72	2.02672	24.45	1.85275	1.55534	0.00530525
	mmu-miR-490	MIMAT0003780	18.82	12.7	15.59	29.52	28.57	23.51		15.7033	3.06157	27.2	3.23074	1.73212	0.011042
	mmu-miR-652	MIMAT0003711	16.94	14.51	15.59	38.6	48.06	25.75		15.68	1.2175	37.47	11.1978	2.38967	0.0285511
	mmu-miR-500	MIMAT0003507	21.65	15.42	9.82	29.52	18.18	15.67		15.63	5.9178	21.1233	7.37923	1.35146	0.37138
	mmu-miR-384-3p	MIMAT0001076	18.82	11.79	16.17	29.52	25.98	16.79		15.5933	3.5503	24.0967	6.57065	1.54532	0.119888
	mmu-miR-684	MIMAT0003462	13.18	14.51	19.06	27.25	28.57	19.03		15.5833	3.08345	24.95	5.16918	1.60107	0.0543528
	mmu-miR-144	MIMAT0000156	16	17.23	13.28	24.98	14.29	19.03		15.5033	2.02129	19.4333	5.3564	1.25349	0.30021
	mcmv-miR-m108-2-5p.2	MIMAT0005559	17.88	12.7	15.59	22.71	20.78	8.96		15.39	2.59579	17.4833	7.44423	1.13602	0.669476
	mmu-miR-1968	MIMAT0009441	16.94	11.79	17.33	43.14	38.97	16.79		15.3533	3.09209	32.9667	14.1637	2.1472	0.103147
	mmu-miR-1898	MIMAT0007875	21.65	12.7	11.55	27.25	37.67	17.91		15.3	5.52924	27.61	9.88492	1.80458	0.132899
	mmu-miR-297a+mmu-miR-466f+mmu-miR-669b	MIMAT0000375	16.94	20.86	8.09	49.95	23.38	13.43		15.2967	6.54168	28.92	18.8798	1.89061	0.303049
	mmu-miR-693-3p	MIMAT0004189	17.88	18.14	9.82	27.25	16.88	11.19		15.28	4.73029	18.44	8.14286	1.20681	0.592277
	mmu-miR-1839-3p	MIMAT0009457	15.06	16.33	14.44	15.89	14.29	16.79		15.2767	0.963449	15.6567	1.26623	1.02487	0.700336
	mmu-miR-341	MIMAT0000588	17.88	19.05	8.66	31.79	9.09	8.96		15.1967	5.69107	16.6133	13.1435	1.09322	0.872291
	mmu-miR-379	MIMAT0000743	16	18.14	10.97	20.44	5.2	8.96		15.0367	3.68079	11.5333	7.9392	0.767014	0.526215
	mcmv-miR-M87-1	MIMAT0005550	16	10.88	17.9	47.68	12.99	10.08		14.9267	3.631	23.5833	20.919	1.57995	0.519028
	mmu-miR-449a	MIMAT0001542	13.18	15.42	16.17	24.98	32.47	19.03		14.9233	1.55565	25.4933	6.73469	1.70829	0.0570601
	mmu-miR-471	MIMAT0002112	17.88	16.33	10.4	20.44	18.18	10.08		14.87	3.94795	16.2333	5.44743	1.09168	0.743298
	mmu-miR-412	MIMAT0001094	16	11.79	16.75	11.35	28.57	16.79		14.8467	2.67358	18.9033	8.80237	1.27324	0.487564
	mmu-miR-222	MIMAT0000670	16.94	15.42	12.13	29.52	22.08	21.27		14.83	2.45868	24.29	4.54738	1.6379	0.0338712
	mghv-miR-M1-2	MIMAT0001565	12.24	13.61	18.48	38.6	44.16	23.51		14.7767	3.27952	35.4233	10.6852	2.39725	0.0329173
	mmu-miR-467b	MIMAT0005448	14.12	20.86	9.24	24.98	18.18	16.79		14.74	5.83476	19.9833	4.3827	1.35572	0.281251
	mmu-miR-468	MIMAT0002109	11.29	16.33	16.17	15.89	23.38	16.79		14.5967	2.86477	18.6867	4.08938	1.2802	0.228953
	mmu-miR-465c-5p	MIMAT0004873	20.71	15.42	7.51	24.98	19.48	11.19		14.5467	6.64319	18.55	6.94188	1.27521	0.510436
	mmu-miR-208a	MIMAT0000520	15.06	13.61	14.44	9.08	15.59	10.08		14.37	0.72753	11.5833	3.50571	0.806077	0.248917
	mmu-miR-302d	MIMAT0003377	15.06	18.14	9.82	36.33	14.29	15.67		14.34	4.20647	22.0967	12.3457	1.54091	0.361182
	mmu-miR-1938	MIMAT0009402	16.94	10.88	15.02	29.52	23.38	21.27		14.28	3.09703	24.7233	4.28591	1.73133	0.0267608
	mmu-miR-669o	MIMAT0009421	15.06	12.7	15.02	22.71	31.17	14.55		14.26	1.35115	22.81	8.31045	1.59958	0.153417
	mmu-miR-497	MIMAT0003453	12.24	13.61	16.75	29.52	33.77	25.75		14.2	2.31216	29.68	4.01239	2.09014	0.0044229
	mmu-miR-1939	MIMAT0009403	13.18	21.77	7.51	36.33	19.48	13.43		14.1533	7.17965	23.08	11.8669	1.63071	0.327411
	mcmv-miR-M55-1	MIMAT0005547	16.94	12.7	12.71	24.98	29.87	23.51		14.1167	2.44508	26.12	3.32973	1.8503	0.00731947
	mmu-miR-703	MIMAT0003493	13.18	18.14	10.97	27.25	14.29	16.79		14.0967	3.67184	19.4433	6.87536	1.37929	0.30051
	mmu-miR-1982	MIMAT0009460	12.24	15.42	14.44	24.98	16.88	12.31		14.0333	1.62854	18.0567	6.41643	1.2867	0.351875
	mmu-miR-668	MIMAT0003732	12.24	9.07	20.79	56.76	35.07	16.79		14.0333	6.06231	36.2067	20.0092	2.58005	0.140098
	mmu-miR-326	MIMAT0000559	16	12.7	13.28	22.71	15.59	11.19		13.9933	1.76186	16.4967	5.81327	1.17889	0.514789
	mcmv-miR-m01-4	MIMAT0005538	15.06	16.33	10.4	22.71	12.99	7.84		13.93	3.12232	14.5133	7.55113	1.04188	0.907557
	mmu-miR-182	MIMAT0000211	17.88	15.42	8.09	22.71	19.48	6.72		13.7967	5.09288	16.3033	8.45508	1.18169	0.682756
	mmu-miR-1274a	MIMAT0009445	13.18	17.23	10.97	27.25	15.59	13.43		13.7933	3.17475	18.7567	7.43431	1.35984	0.347516
	mmu-miR-568	MIMAT0004892	16	15.42	9.82	22.71	14.29	14.55		13.7467	3.41294	17.1833	4.788	1.25	0.368633
	mmu-miR-874	MIMAT0004853	16	15.42	9.82	24.98	16.88	12.31		13.7467	3.41294	18.0567	6.41643	1.31353	0.362393
	mmu-miR-881	MIMAT0004846	18.82	10.88	10.97	27.25	29.87	19.03		13.5567	4.5584	25.3833	5.65595	1.87239	0.0478327
	mghv-miR-M1-9	MIMAT0001573	15.06	14.51	10.97	31.79	22.08	13.43		13.5133	2.21969	22.4333	9.1851	1.66009	0.17739
	mmu-miR-1186	MIMAT0005836	16	11.79	11.55	20.44	19.48	8.96		13.1133	2.50281	16.2933	6.36897	1.2425	0.466002
	mmu-miR-466h	MIMAT0004884	12.24	15.42	11.55	22.71	11.69	13.43		13.07	2.06419	15.9433	5.92433	1.21984	0.472015
	mmu-miR-511	MIMAT0004940	13.18	17.23	8.66	43.14	20.78	17.91		13.0233	4.28715	27.2767	13.8128	2.09445	0.163019
	mmu-miR-687	MIMAT0003466	16	17.23	5.78	27.25	15.59	10.08		13.0033	6.28575	17.64	8.76665	1.35658	0.497943
	mmu-miR-1199	MIMAT0005860	16	13.61	9.24	24.98	18.18	10.08		12.95	3.42799	17.7467	7.45945	1.3704	0.368772
	mmu-miR-499	MIMAT0003482	12.24	18.14	8.09	34.06	19.48	7.84		12.8233	5.05033	20.46	13.1374	1.59553	0.400541
	mmu-miR-763	MIMAT0003896	12.24	11.79	14.44	9.08	11.69	4.48		12.8233	1.41804	8.41667	3.65048	0.656356	0.123104
	mmu-miR-1949	MIMAT0009416	13.18	9.07	16.17	34.06	16.88	16.79		12.8067	3.56469	22.5767	9.94496	1.76288	0.18446
	mmu-miR-383	MIMAT0000748	14.12	12.7	11.55	22.71	31.17	25.75		12.79	1.28736	26.5433	4.28543	2.07532	0.00599067
	mmu-miR-496	MIMAT0003738	15.06	13.61	9.24	40.87	20.78	5.6		12.6367	3.02963	22.4167	17.6919	1.77394	0.398742
	mmu-miR-466l	MIMAT0005830	14.12	8.16	15.59	38.6	38.97	15.67		12.6233	3.93462	31.08	13.3467	2.46211	0.0831737
	mmu-miR-696	MIMAT0003483	13.18	9.98	13.86	36.33	19.48	11.19		12.34	2.07191	22.3333	12.8106	1.80983	0.253145
	mmu-miR-592	MIMAT0003730	17.88	9.07	9.82	27.25	22.08	11.19		12.2567	4.88437	20.1733	8.19801	1.64591	0.224105
	mmu-miR-487b	MIMAT0003184	16.94	14.51	5.2	18.16	12.99	12.31		12.2167	6.19689	14.4867	3.19932	1.18581	0.603017
	mmu-miR-466j	MIMAT0005848	12.24	12.7	11.55	6.81	23.38	15.67		12.1633	0.578821	15.2867	8.29165	1.25678	0.550638
	mmu-miR-1902	MIMAT0007863	10.35	14.51	11.55	24.98	7.79	13.43		12.1367	2.14115	15.4	8.76269	1.26888	0.564905
	mmu-miR-712	MIMAT0003502	9.41	13.61	13.28	43.14	24.68	6.72		12.1	2.33544	24.8467	18.2106	2.05344	0.295477
	mcmv-miR-M95-1-3p	MIMAT0005554	17.88	9.07	9.24	27.25	10.39	11.19		12.0633	5.0381	16.2767	9.5116	1.34927	0.534963
	mmu-miR-92a	MIMAT0000539	13.18	13.61	9.24	15.89	19.48	16.79		12.01	2.40851	17.3867	1.8679	1.44768	0.0378282
	mmu-miR-210	MIMAT0000658	16.94	10.88	8.09	18.16	16.88	15.67		11.97	4.52457	16.9033	1.24516	1.41214	0.142738
	mmu-miR-183	MIMAT0000212	15.06	10.88	9.82	24.98	15.59	10.08		11.92	2.77049	16.8833	7.53373	1.41639	0.344498
	mmu-miR-1971	MIMAT0009446	14.12	11.79	9.82	27.25	14.29	8.96		11.91	2.15251	16.8333	9.40651	1.41338	0.426771
	mmu-miR-744	MIMAT0004187	11.29	12.7	11.55	18.16	14.29	6.72		11.8467	0.750355	13.0567	5.81887	1.10214	0.738982
	mmu-miR-342-5p	MIMAT0004653	17.88	9.98	7.51	15.89	16.88	10.08		11.79	5.41676	14.2833	3.67369	1.21148	0.545422
	mmu-miR-667	MIMAT0003734	17.88	9.98	7.51	34.06	29.87	10.08		11.79	5.41676	24.67	12.8078	2.09245	0.183928
	mmu-miR-679	MIMAT0003455	16	11.79	7.51	13.62	18.18	10.08		11.7667	4.24505	13.96	4.06069	1.1864	0.55307
	mmu-miR-590-5p	MIMAT0004895	13.18	9.98	12.13	45.41	32.47	23.51		11.7633	1.63121	33.7967	11.0101	2.87305	0.0265663
	mmu-miR-467d	MIMAT0004886	13.18	8.16	13.86	29.52	15.59	8.96		11.7333	3.11322	18.0233	10.4938	1.53608	0.375915
	mmu-miR-450b-5p	MIMAT0003511	10.35	12.7	12.13	13.62	15.59	5.6		11.7267	1.22582	11.6033	5.29152	0.989483	0.970513
	mmu-miR-469	MIMAT0002110	17.88	9.07	8.09	18.16	7.79	10.08		11.68	5.39167	12.01	5.44774	1.02825	0.944135
	mmu-miR-707	MIMAT0003497	14.12	12.7	8.09	22.71	10.39	8.96		11.6367	3.1525	14.02	7.55965	1.20481	0.640757
	mmu-miR-501-3p	MIMAT0003509	15.06	11.79	7.51	24.98	9.09	14.55		11.4533	3.78624	16.2067	8.0735	1.41502	0.408119
	mmu-miR-1927	MIMAT0009390	16.94	8.16	9.24	18.16	14.29	7.84		11.4467	4.78792	13.43	5.21347	1.17327	0.652839
	mmu-miR-582-5p	MIMAT0005291	11.29	10.88	12.13	27.25	14.29	8.96		11.4333	0.637207	16.8333	9.40651	1.4723	0.37733
	mmu-miR-802	MIMAT0004188	11.29	10.88	12.13	36.33	9.09	8.96		11.4333	0.637207	18.1267	15.7647	1.58542	0.50322
	mmu-miR-494	MIMAT0003182	7.53	16.33	10.4	13.62	18.18	13.43		11.42	4.48779	15.0767	2.68924	1.3202	0.292697
	mmu-miR-719	MIMAT0003465	9.41	12.7	12.13	31.79	20.78	7.84		11.4133	1.75819	20.1367	11.988	1.76431	0.280418
	mmu-miR-743b-5p	MIMAT0004839	10.35	14.51	9.24	45.41	15.59	13.43		11.3667	2.77821	24.81	17.8728	2.1827	0.267417
	mmu-miR-671-5p	MIMAT0003731	12.24	10.88	10.97	24.98	12.99	7.84		11.3633	0.760548	15.27	8.79453	1.3438	0.486091
	mmu-miR-1894-3p	MIMAT0007878	12.24	11.79	9.82	18.16	15.59	6.72		11.2833	1.2871	13.49	6.00216	1.19557	0.567268
	mmu-miR-301b	MIMAT0004186	12.24	11.79	9.82	27.25	24.68	11.19		11.2833	1.2871	21.04	8.62659	1.8647	0.124735
	mmu-miR-291b-3p	MIMAT0003190	11.29	9.98	12.13	20.44	14.29	5.6		11.1333	1.08353	13.4433	7.45614	1.20749	0.623514
	mmu-miR-1905	MIMAT0007866	10.35	13.61	9.24	22.71	12.99	7.84		11.0667	2.27144	14.5133	7.55113	1.31145	0.491153
	mmu-miR-2861	MIMAT0013803	14.12	6.35	12.71	20.44	20.78	20.15		11.06	4.13946	20.4567	0.315331	1.84961	0.0172413
	mmu-miR-758	MIMAT0003889	13.18	13.61	6.35	22.71	12.99	10.08		11.0467	4.07311	15.26	6.61392	1.38141	0.400659
	mmu-miR-465a-5p	MIMAT0002106	14.12	9.07	9.82	18.16	14.29	13.43		11.0033	2.72504	15.2933	2.51957	1.38988	0.115838
	mmu-miR-299	MIMAT0004577	16.94	5.44	10.4	24.98	25.98	11.19		10.9267	5.76806	20.7167	8.26547	1.89597	0.167788
	mmu-miR-2132	MIMAT0011208	15.06	8.16	9.24	45.41	27.28	26.87		10.82	3.71144	33.1867	10.5877	3.06716	0.0259838
	mmu-miR-466i	MIMAT0005834	13.18	9.98	9.24	24.98	11.69	5.6		10.8	2.09409	14.09	9.9104	1.30463	0.603759
	mmu-miR-467h+mmu-miR-669d+mmu-miR-669l	MIMAT0005855	10.35	12.7	9.24	29.52	16.88	7.84		10.7633	1.76664	18.08	10.8897	1.67978	0.31469
	mmu-miR-743a	MIMAT0004238	15.06	9.07	8.09	24.98	14.29	12.31		10.74	3.77318	17.1933	6.81573	1.60087	0.224672
	mmu-miR-452	MIMAT0001637	8.47	12.7	10.97	29.52	14.29	13.43		10.7133	2.12665	19.08	9.05152	1.78096	0.194104
	mmu-miR-302a	MIMAT0000380	13.18	11.79	6.93	22.71	11.69	7.84		10.6333	3.28162	14.08	7.71773	1.32414	0.515879
	mmu-miR-343	MIMAT0004868	11.29	11.79	8.66	22.71	23.38	11.19		10.58	1.68146	19.0933	6.85268	1.80466	0.104855
	mmu-miR-292-3p	MIMAT0000370	10.35	12.7	8.66	27.25	7.79	6.72		10.57	2.02897	13.92	11.5565	1.31693	0.646866
	mmu-miR-1969	MIMAT0009442	16	7.26	8.09	34.06	19.48	6.72		10.45	4.82432	20.0867	13.6801	1.92217	0.313981
	mmu-miR-384-5p	MIMAT0004745	12.24	9.07	9.82	31.79	14.29	11.19		10.3767	1.65669	19.09	11.1072	1.8397	0.250151
	mmu-miR-291a-5p	MIMAT0000367	16	6.35	8.66	24.98	16.88	6.72		10.3367	5.03875	16.1933	9.14935	1.56659	0.386453
	mmu-miR-216b	MIMAT0003729	15.06	7.26	8.66	36.33	12.99	4.48		10.3267	4.15853	17.9333	16.4904	1.7366	0.48176
	mmu-miR-1907	MIMAT0007876	7.53	13.61	9.82	20.44	18.18	10.08		10.32	3.07068	16.2333	5.44743	1.573	0.176787
	mmu-miR-1983	MIMAT0009455	7.53	14.51	8.66	9.08	12.99	2.24		10.2333	3.74655	8.10333	5.44114	0.791857	0.606319
	mmu-miR-693-5p	MIMAT0003472	10.35	14.51	5.78	18.16	9.09	6.72		10.2133	4.3666	11.3233	6.03815	1.10868	0.809131
	mmu-miR-429	MIMAT0001537	15.06	10.88	4.62	34.06	18.18	5.6		10.1867	5.25442	19.28	14.2619	1.89267	0.358614
	mmu-miR-292-5p	MIMAT0000369	12.24	7.26	10.97	15.89	9.09	10.08		10.1567	2.58771	11.6867	3.67369	1.15064	0.587067
	mmu-miR-1897-3p	MIMAT0007865	10.35	13.61	6.35	15.89	11.69	7.84		10.1033	3.63628	11.8067	4.02627	1.16859	0.615469
	mmu-miR-654-5p	MIMAT0004897	11.29	10.88	8.09	6.81	5.2	4.48		10.0867	1.74127	5.49667	1.19299	0.544944	0.0196641
	mmu-miR-297b-3p	MIMAT0004827	7.53	14.51	8.09	22.71	10.39	4.48		10.0433	3.87837	12.5267	9.30093	1.24726	0.691472
	mmu-miR-3072	MIMAT0014853	12.24	10.88	6.93	20.44	9.09	6.72		10.0167	2.75827	12.0833	7.33346	1.20632	0.671476
	mcmv-miR-M44-1	MIMAT0005546	13.18	8.16	8.66	2.27	6.49	5.6		10	2.76528	4.78667	2.22446	0.478667	0.0636862
	mmu-miR-449b	MIMAT0005447	7.53	10.88	11.55	18.16	12.99	7.84		9.98667	2.15375	12.9967	5.16	1.3014	0.403912
	mmu-miR-362-5p	MIMAT0000706	12.24	11.79	5.78	29.52	20.78	10.08		9.93667	3.6068	20.1267	9.73645	2.02549	0.164384
	mmu-miR-509-3p	MIMAT0004891	13.18	7.26	9.24	20.44	24.68	15.67		9.89333	3.01359	20.2633	4.5076	2.04818	0.0295834
	mmu-miR-599	MIMAT0012772	10.35	9.98	9.24	11.35	22.08	10.08		9.85667	0.565184	14.5033	6.59224	1.47142	0.290698
	mmu-miR-208b	MIMAT0004939	14.12	8.16	6.93	9.08	7.79	4.48		9.73667	3.84557	7.11667	2.37277	0.730914	0.372072
	mmu-miR-293	MIMAT0000371	10.35	9.98	8.66	24.98	16.88	14.55		9.66333	0.888388	18.8033	5.47454	1.94584	0.04619
	mmu-miR-702	MIMAT0003492	12.24	12.7	4.04	18.16	16.88	11.19		9.66	4.87249	15.41	3.71024	1.59524	0.179236
	mmu-miR-1932	MIMAT0009395	10.35	11.79	6.35	13.62	5.2	7.84		9.49667	2.8186	8.88667	4.30648	0.935767	0.847377
	mmu-miR-2136	MIMAT0011212	9.41	10.88	8.09	15.89	12.99	8.96		9.46	1.39567	12.6133	3.48032	1.33333	0.218957
	mmu-miR-135b	MIMAT0000612	11.29	9.98	6.93	24.98	10.39	2.24		9.4	2.23712	12.5367	11.521	1.33369	0.667488
	mmu-miR-697	MIMAT0003487	14.12	8.16	5.78	11.35	11.69	6.72		9.35333	4.29615	9.92	2.77649	1.06058	0.857186
	mmu-miR-324-3p	MIMAT0000556	12.24	11.79	3.47	13.62	11.69	13.43		9.16667	4.93859	12.9133	1.06369	1.40873	0.268291
	mmu-miR-666-5p	MIMAT0003737	8.47	10.88	8.09	13.62	5.2	3.36		9.14667	1.51309	7.39333	5.47037	0.808309	0.620971
	mcmv-miR-M95-1-5p	MIMAT0005553	8.47	15.42	3.47	31.79	18.18	6.72		9.12	6.00146	18.8967	12.5504	2.072	0.290412
	mmu-miR-363	MIMAT0000708	11.29	9.07	6.93	24.98	9.09	7.84		9.09667	2.18012	13.97	9.5554	1.53573	0.437677
	mmu-miR-211	MIMAT0000668	12.24	6.35	8.66	22.71	15.59	12.31		9.08333	2.96773	16.87	5.31684	1.85725	0.0911224
	mmu-miR-18a	MIMAT0000528	9.41	13.61	4.04	18.16	7.79	8.96		9.02	4.79691	11.6367	5.67958	1.2901	0.575033
	mmu-miR-1936	MIMAT0009400	7.53	9.07	10.4	31.79	15.59	7.84		9	1.43628	18.4067	12.2209	2.04519	0.256071
	mmu-miR-532-3p	MIMAT0004781	15.06	7.26	4.62	18.16	11.69	19.03		8.98	5.42837	16.2933	4.01027	1.8144	0.133764
	mmu-miR-677	MIMAT0003451	9.41	9.07	8.09	29.52	28.57	23.51		8.85667	0.685371	27.2	3.23074	3.07113	0.000652809
	mghv-miR-M1-6	MIMAT0001569	7.53	9.07	9.82	20.44	19.48	14.55		8.80667	1.16749	18.1567	3.16013	2.0617	0.00860339
	mmu-miR-706	MIMAT0003496	8.47	10.88	6.93	24.98	9.09	5.6		8.76	1.9909	13.2233	10.33	1.50951	0.503188
	mmu-miR-325	MIMAT0004640	11.29	9.07	5.78	4.54	11.69	5.6		8.71333	2.77226	7.27667	3.85863	0.835119	0.628143
	mmu-miR-880	MIMAT0004844	11.29	9.07	5.78	36.33	12.99	10.08		8.71333	2.77226	19.8	14.3892	2.27238	0.260231
	mmu-miR-1896	MIMAT0007873	6.59	10.88	8.66	22.71	16.88	6.72		8.71	2.14544	15.4367	8.09212	1.77229	0.236408
	mmu-miR-147	MIMAT0004857	6.59	10.88	8.09	13.62	11.69	7.84		8.52	2.17709	11.05	2.94267	1.29695	0.297347
	mmu-miR-218	MIMAT0000663	7.53	9.07	8.66	27.25	10.39	10.08		8.42	0.797559	15.9067	9.82484	1.88915	0.258671
	mmu-miR-294	MIMAT0000372	10.35	9.07	5.78	18.16	12.99	7.84		8.4	2.35752	12.9967	5.16	1.54722	0.233157
	mmu-miR-680	MIMAT0003457	10.35	8.16	6.35	4.54	6.49	4.48		8.28667	2.00301	5.17	1.14355	0.623894	0.0793362
	mmu-miR-137	MIMAT0000149	9.41	9.07	6.35	24.98	5.2	7.84		8.27667	1.67718	12.6733	10.7393	1.53121	0.522159
	mmu-miR-362-3p	MIMAT0004684	12.24	7.26	5.2	38.6	15.59	13.43		8.23333	3.61952	22.54	13.9502	2.73765	0.160668
	mmu-miR-296-3p	MIMAT0004576	6.59	9.98	8.09	13.62	9.09	2.24		8.22	1.69873	8.31667	5.72928	1.01176	0.97899
	mmu-miR-466f-5p	MIMAT0004881	9.41	8.16	6.93	20.44	15.59	8.96		8.16667	1.24001	14.9967	5.76295	1.83633	0.115216
	mmu-miR-681	MIMAT0003458	13.18	6.35	4.62	15.89	18.18	10.08		8.05	4.52614	14.7167	4.17553	1.82816	0.134035
	mmu-miR-339-3p	MIMAT0004649	7.53	8.16	8.09	11.35	6.49	10.08		7.92667	0.345302	9.30667	2.5206	1.1741	0.400665
	mmu-miR-375	MIMAT0000739	11.29	7.26	5.2	11.35	6.49	8.96		7.91667	3.09765	8.93333	2.43011	1.12842	0.677837
	mmu-miR-449c	MIMAT0003460	5.65	10.88	6.93	24.98	11.69	11.19		7.82	2.72622	15.9533	7.82132	2.04007	0.164203
	mmu-miR-698	MIMAT0003488	9.41	8.16	5.78	4.54	10.39	3.36		7.78333	1.84408	6.09667	3.76466	0.783298	0.52425
	mmu-miR-718	MIMAT0003514	6.59	7.26	9.24	13.62	16.88	4.48		7.69667	1.37791	11.66	6.42816	1.51494	0.355346
	mmu-miR-673-3p	MIMAT0004824	12.24	5.44	5.2	15.89	10.39	7.84		7.62667	3.99707	11.3733	4.1141	1.49126	0.321144
	mmu-miR-302c	MIMAT0003376	9.41	10.88	2.31	15.89	7.79	8.96		7.53333	4.58286	10.88	4.37805	1.44425	0.412156
	mmu-miR-1934	MIMAT0009398	9.41	9.07	4.04	24.98	14.29	12.31		7.50667	3.00703	17.1933	6.81573	2.29041	0.0874342
	mmu-miR-291b-5p	MIMAT0003189	8.47	9.98	4.04	18.16	11.69	12.31		7.49667	3.0873	14.0533	3.56996	1.87461	0.0738614
	mmu-miR-450a-3p	MIMAT0004789	7.53	10.88	4.04	18.16	15.59	6.72		7.48333	3.42024	13.49	6.00216	1.80267	0.20653
	mmu-miR-1954	MIMAT0009425	7.53	8.16	6.35	24.98	6.49	5.6		7.34667	0.918822	12.3567	10.9412	1.68194	0.473553
	mmu-miR-540-3p	MIMAT0003167	8.47	5.44	8.09	13.62	14.29	8.96		7.33333	1.65065	12.29	2.90326	1.67591	0.0619358
	mmu-miR-1933-3p	MIMAT0009397	12.24	4.54	5.2	18.16	16.88	12.31		7.32667	4.26785	15.7833	3.07533	2.15423	0.0495928
	mmu-miR-339-5p	MIMAT0000584	12.24	5.44	4.04	9.08	5.2	4.48		7.24	4.38634	6.25333	2.47429	0.86372	0.75142
	mmu-miR-715	MIMAT0003506	5.65	7.26	8.09	20.44	12.99	5.6		7	1.2406	13.01	7.42002	1.85857	0.238654
	mmu-miR-1899	MIMAT0007869	12.24	6.35	2.31	15.89	14.29	4.48		6.96667	4.99364	11.5533	6.1777	1.65837	0.37386
	mmu-miR-1947	MIMAT0009413	7.53	6.35	6.93	11.35	10.39	5.6		6.93667	0.590028	9.11333	3.08027	1.31379	0.295623
	mmu-miR-669m	MIMAT0009419	9.41	1.81	8.66	9.08	10.39	7.84		6.62667	4.18818	9.10333	1.27516	1.37374	0.382646
	mmu-miR-686	MIMAT0003464	7.53	8.16	4.04	18.16	10.39	6.72		6.57667	2.21929	11.7567	5.84117	1.78763	0.224384
	mmu-miR-3099	MIMAT0014816	5.65	8.16	5.78	22.71	7.79	8.96		6.53	1.41312	13.1533	8.29697	2.01429	0.244554
	mmu-miR-590-3p	MIMAT0004896	8.47	6.35	4.62	18.16	18.18	3.36		6.48	1.92829	13.2333	8.55056	2.04218	0.252945
	mmu-miR-92b	MIMAT0004899	8.47	6.35	4.62	18.16	16.88	19.03		6.48	1.92829	18.0233	1.0815	2.78138	0.000828392
	mmu-miR-691	MIMAT0003470	7.53	7.26	4.62	22.71	14.29	14.55		6.47	1.60782	17.1833	4.788	2.65585	0.0213175
	mmu-miR-503	MIMAT0003188	2.82	9.07	7.51	9.08	7.79	17.91		6.46667	3.253	11.5933	5.50829	1.79278	0.237426
	mmu-miR-2182	MIMAT0011286	7.53	4.54	6.93	18.16	6.49	8.96		6.33333	1.58178	11.2033	6.14993	1.76895	0.254786
	mmu-miR-18b	MIMAT0004858	2.82	7.26	8.66	6.81	7.79	6.72		6.24667	3.04902	7.10667	0.593492	1.13767	0.656597
	mmu-miR-153	MIMAT0000163	3.76	4.54	9.82	13.62	12.99	5.6		6.04	3.29673	10.7367	4.45962	1.77759	0.216315
	mmu-miR-1950	MIMAT0009417	3.76	9.07	4.62	20.44	10.39	7.84		5.81667	2.85009	12.89	6.66164	2.21605	0.166129
	mmu-miR-1948	MIMAT0009415	5.65	4.54	6.93	18.16	6.49	6.72		5.70667	1.19601	10.4567	6.67227	1.83236	0.291622
	mcmv-miR-m108-2-3p	MIMAT0005561	8.47	6.35	1.73	11.35	7.79	4.48		5.51667	3.44641	7.87333	3.43576	1.42719	0.448794
	mmu-miR-1970	MIMAT0009444	5.65	7.26	3.47	27.25	11.69	6.72		5.46	1.90213	15.22	10.7106	2.78755	0.195147
	mmu-miR-302b	MIMAT0003374	5.65	5.44	5.2	34.06	7.79	2.24		5.43	0.225167	14.6967	16.9972	2.70657	0.398526
	mmu-miR-409-3p	MIMAT0001090	4.71	6.35	5.2	24.98	7.79	4.48		5.42	0.841843	12.4167	11.0053	2.2909	0.333879
	mmu-miR-295	MIMAT0000373	5.65	5.44	3.47	18.16	14.29	4.48		4.85333	1.20259	12.31	7.05166	2.5364	0.145312
	mmu-miR-217	MIMAT0000679	4.71	6.35	1.73	15.89	16.88	1.12		4.26333	2.34216	11.2967	8.82714	2.64973	0.253114
	mmu-miR-673-5p	MIMAT0003739	4.71	7.26	0.58	20.44	7.79	1.12		4.18333	3.371	9.78333	9.81303	2.33865	0.402809
	mmu-miR-1946b	MIMAT0009443	0.94	8.16	2.89	20.44	5.2	7.84		3.99667	3.73505	11.16	8.1444	2.79233	0.238363
	mmu-miR-546	MIMAT0003166	0.94	7.26	0.58	18.16	5.2	1.12		2.92667	3.75709	8.16	8.89728	2.78815	0.401106
	mmu-miR-615-5p	MIMAT0004837	1.88	2.72	4.04	4.54	2.6	2.24		2.88	1.08885	3.12667	1.23715	1.08565	0.808248
	mmu-miR-700	MIMAT0003490	3.76	1.81	1.73	4.54	7.79	4.48		2.43333	1.14962	5.60333	1.89395	2.30274	0.0683421
	mmu-miR-155	MIMAT0000165	0.94	0.91	0.58	2.27	1.3	1.12		0.81	0.19975	1.56333	0.618574	1.93004	0.11515
