# Supplementary material for: Denervation-related alterations and biological activity of miRNAs contained in exosomes released by skeletal muscle fibers
Source: Sci Rep. 2017 Oct 16;7:12888. doi: 10.1038/s41598-017-13105-9 (PMC5643439; doi:10.1038/s41598-017-13105-9)
Supplement: Supplementary file 3 — Table S2 [file 41598_2017_13105_MOESM3_ESM.xls]

## Sheet: Table S2
Table S2
mRNA targets and canonical pathways potentially affected by miRs altered in exosomes from denervated fibers
Ingenuity Canonical Pathways	-log(p-value)	Ratio	z-score	Molecules
Myc Mediated Apoptosis Signaling	3.19	0.0714	NaN	YWHAQ,CASP9,IGF1,IGF1R,BCL2
IGF-1 Signaling	3.18	0.0566	NaN	YWHAQ,CTGF,CASP9,IGF1,IGF1R,SRF
Calcium Signaling	2.7	0.0393	NaN	HDAC4,MEF2A,TPM3,TPM1,NFATC4,TPM4,TPM2
Purine Ribonucleosides Degradation to Ribose-1-phosphate	2.58	0.25	NaN	PNP,PGM2
Huntington's Disease Signaling	2.55	0.0332	NaN	HDAC4,CASP9,IGF1,BDNF,IGF1R,POLR2K,DNAJB1,EGFR
UDP-N-acetyl-D-galactosamine Biosynthesis II	2.3	0.182	NaN	GNPNAT1,GNPDA2
STAT3 Pathway	2.23	0.0548	NaN	PIM1,IGF1R,EGFR,BCL2
PTEN Signaling	2.18	0.042	NaN	CASP9,INPP5F,IGF1R,EGFR,BCL2
Estrogen-Dependent Breast Cancer Signaling	2.14	0.0519	NaN	IGF1,IGF1R,ESR1,EGFR
Cardiac Hypertrophy Signaling	2.04	0.0298	NaN	HAND2,IGF1,RHOA,IGF1R,SRF,MEF2A,NFATC4
PEDF Signaling	2.01	0.0476	NaN	BDNF,RHOA,SRF,BCL2
Hepatic Fibrosis / Hepatic Stellate Cell Activation	2.01	0.0328	NaN	MET,CTGF,IGF1,IGF1R,EGFR,BCL2
Xanthine and Xanthosine Salvage	2	1	NaN	PNP
Chondroitin Sulfate Biosynthesis (Late Stages)	1.9	0.0612	NaN	UST,CHSY1,CHST11
Clathrin-mediated Endocytosis Signaling	1.86	0.0305	NaN	MET,IGF1,PICALM,GAK,ITGB4,F2
Epithelial Adherens Junction Signaling	1.82	0.0342	NaN	MET,NOTCH2,NOTCH3,RHOA,EGFR
Semaphorin Signaling in Neurons	1.81	0.0566	NaN	MET,RHOA,NRP1
Cholecystokinin/Gastrin-mediated Signaling	1.74	0.0396	NaN	RHOA,SRF,MEF2A,EGFR
Guanine and Guanosine Salvage I	1.71	0.5	NaN	PNP
Adenine and Adenosine Salvage I	1.71	0.5	NaN	PNP
Chondroitin Sulfate Biosynthesis	1.7	0.0517	NaN	UST,CHSY1,CHST11
Dermatan Sulfate Biosynthesis	1.67	0.05	NaN	UST,CHSY1,CHST11
Superpathway of Inositol Phosphate Compounds	1.61	0.0268	NaN	INPP5F,IP6K2,HACD2,PXYLP1,PTPRF,EGFR
ERK5 Signaling	1.61	0.0476	NaN	YWHAQ,MEF2A,EGFR
Role of Osteoblasts, Osteoclasts and Chondrocytes in Rheumatoid Arthritis	1.55	0.0259	NaN	CASP9,IGF1,RUNX2,NFATC4,LRP1,BCL2
Tetrahydrobiopterin Biosynthesis I	1.53	0.333	NaN	GCH1
Tetrahydrobiopterin Biosynthesis II	1.53	0.333	NaN	GCH1
N-acetylglucosamine Degradation I	1.53	0.333	NaN	GNPDA2
Agrin Interactions at Neuromuscular Junction	1.51	0.0435	NaN	UTRN,AGRN,EGFR
Caveolar-mediated Endocytosis Signaling	1.48	0.0423	NaN	ARCN1,ITGB4,EGFR
PI3K/AKT Signaling	1.46	0.0323	NaN	YWHAQ,INPP5F,MCL1,BCL2
Estrogen Receptor Signaling	1.41	0.0312	NaN	DDX5,RUNX2,POLR2K,ESR1
Arsenate Detoxification I (Glutaredoxin)	1.41	0.25	NaN	PNP
Pentose Phosphate Pathway (Oxidative Branch)	1.41	0.25	NaN	G6PD
Branched-chain Î±-keto acid Dehydrogenase Complex	1.41	0.25	NaN	BCKDHB
Heme Biosynthesis from Uroporphyrinogen-III I	1.41	0.25	NaN	CPOX
Glycerol-3-phosphate Shuttle	1.41	0.25	NaN	GPD2
Arginine Degradation I (Arginase Pathway)	1.41	0.25	NaN	OAT
N-acetylglucosamine Degradation II	1.41	0.25	NaN	GNPDA2
Cytotoxic T Lymphocyte-mediated Apoptosis of Target Cells	1.4	0.0625	NaN	CASP9,BCL2
Regulation of the Epithelial-Mesenchymal Transition Pathway	1.4	0.0265	NaN	MET,NOTCH2,NOTCH3,RHOA,EGFR
Role of NFAT in Cardiac Hypertrophy	1.37	0.026	NaN	HDAC4,IGF1,IGF1R,MEF2A,NFATC4
Growth Hormone Signaling	1.33	0.037	NaN	IGF1,IGF1R,SRF
Macropinocytosis Signaling	1.33	0.037	NaN	MET,RHOA,ITGB4
IL-8 Signaling	1.33	0.0254	NaN	RAB11FIP2,RHOA,LASP1,EGFR,BCL2
Tetrahydrofolate Salvage from 5,10-methenyltetrahydrofolate	1.31	0.2	NaN	MTHFD2
autophagy	1.31	0.0556	NaN	RB1CC1,BCL2
Hereditary Breast Cancer Signaling	1.28	0.0282	NaN	HDAC4,ARID1A,ARID2,POLR2K
Notch Signaling	1.27	0.0526	NaN	NOTCH2,NOTCH3
HER-2 Signaling in Breast Cancer	1.25	0.0341	NaN	CASP9,ITGB4,EGFR
Inhibition of Matrix Metalloproteases	1.25	0.0513	NaN	TIMP3,LRP1
3-phosphoinositide Degradation	1.24	0.0274	NaN	INPP5F,HACD2,PXYLP1,PTPRF
Arginine Biosynthesis IV	1.24	0.167	NaN	OAT
Proline Biosynthesis II (from Arginine)	1.24	0.167	NaN	OAT
Chondroitin and Dermatan Biosynthesis	1.24	0.167	NaN	CHSY1
Arginine Degradation VI (Arginase 2 Pathway)	1.24	0.167	NaN	OAT
Glycerol Degradation I	1.24	0.167	NaN	GPD2
UDP-N-acetyl-D-glucosamine Biosynthesis II	1.24	0.167	NaN	GNPNAT1
Apoptosis Signaling	1.23	0.0337	NaN	CASP9,MCL1,BCL2
PDGF Signaling	1.22	0.0333	NaN	INPP5F,SRF,SPHK1
Glucocorticoid Receptor Signaling	1.18	0.0209	NaN	ARID1A,ARID2,POLR2K,NFATC4,ESR1,BCL2
Integrin Signaling	1.17	0.0228	NaN	ARF3,ARF4,RHOA,ITGB4,TSPAN4
Adenine and Adenosine Salvage III	1.17	0.143	NaN	PNP
Glioblastoma Multiforme Signaling	1.13	0.0252	NaN	IGF1,RHOA,IGF1R,EGFR
Role of Oct4 in Mammalian Embryonic Stem Cell Pluripotency	1.12	0.0435	NaN	MEF2A,ASH2L
Dermatan Sulfate Biosynthesis (Late Stages)	1.12	0.0435	NaN	UST,CHST11
Histidine Degradation III	1.12	0.125	NaN	MTHFD2
Citrulline Biosynthesis	1.12	0.125	NaN	OAT
Inositol Pyrophosphates Biosynthesis	1.12	0.125	NaN	IP6K2
Heme Biosynthesis II	1.07	0.111	NaN	CPOX
GDP-glucose Biosynthesis	1.07	0.111	NaN	PGM2
Folate Transformations I	1.07	0.111	NaN	MTHFD2
Phospholipase C Signaling	1.06	0.0211	NaN	HDAC4,RHOA,MEF2A,ARHGEF18,NFATC4
Docosahexaenoic Acid (DHA) Signaling	1.03	0.0385	NaN	CASP9,BCL2
Glucose and Glucose-1-phosphate Degradation	1.02	0.1	NaN	PGM2
Pentose Phosphate Pathway	1.02	0.1	NaN	G6PD
Glioma Signaling	1.02	0.0273	NaN	IGF1,IGF1R,EGFR
Amyotrophic Lateral Sclerosis Signaling	1.01	0.027	NaN	CASP9,IGF1,BCL2
p53 Signaling	1.01	0.027	NaN	THBS1,SERPINB5,BCL2
Glycogen Degradation II	0.985	0.0909	NaN	PGM2
Neuropathic Pain Signaling In Dorsal Horn Neurons	0.984	0.0263	NaN	BDNF,TAC1,KCNH2
Nur77 Signaling in T Lymphocytes	0.962	0.0351	NaN	CASP9,BCL2
3-phosphoinositide Biosynthesis	0.958	0.0217	NaN	HACD2,PXYLP1,PTPRF,EGFR
Pancreatic Adenocarcinoma Signaling	0.95	0.0254	NaN	CASP9,EGFR,BCL2
Induction of Apoptosis by HIV1	0.925	0.0333	NaN	CASP9,BCL2
Sphingosine-1-phosphate Signaling	0.918	0.0246	NaN	CASP9,RHOA,SPHK1
RhoA Signaling	0.918	0.0246	NaN	IGF1,RHOA,IGF1R
Role of Tissue Factor in Cancer	0.918	0.0246	NaN	CTGF,F2,EGFR
Glycogen Degradation III	0.916	0.0769	NaN	PGM2
NAD Phosphorylation and Dephosphorylation	0.916	0.0769	NaN	PXYLP1
Guanosine Nucleotides Degradation III	0.916	0.0769	NaN	PNP
Activation of IRF by Cytosolic Pattern Recognition Receptors	0.901	0.0323	NaN	PPIB,ADAR
PCP pathway	0.89	0.0317	NaN	RHOA,SDC4
DNA Double-Strand Break Repair by Homologous Recombination	0.886	0.0714	NaN	POLA1
Ubiquinol-10 Biosynthesis (Eukaryotic)	0.886	0.0714	NaN	BCKDHB
Superpathway of Citrulline Metabolism	0.886	0.0714	NaN	OAT
Urate Biosynthesis/Inosine 5'-phosphate Degradation	0.886	0.0714	NaN	PNP
D-myo-inositol (1,4,5,6)-Tetrakisphosphate Biosynthesis	0.866	0.0233	NaN	HACD2,PXYLP1,PTPRF
D-myo-inositol (3,4,5,6)-tetrakisphosphate Biosynthesis	0.866	0.0233	NaN	HACD2,PXYLP1,PTPRF
GÎ±12/13 Signaling	0.859	0.0231	NaN	RHOA,MEF2A,F2
p70S6K Signaling	0.852	0.0229	NaN	YWHAQ,F2,EGFR
Heparan Sulfate Biosynthesis (Late Stages)	0.847	0.0299	NaN	UST,CHST11
Breast Cancer Regulation by Stathmin1	0.846	0.0197	NaN	RHOA,RB1CC1,ARHGEF18,UHMK1
EGF Signaling	0.837	0.0294	NaN	SRF,EGFR
Granzyme B Signaling	0.832	0.0625	NaN	CASP9
Extrinsic Prothrombin Activation Pathway	0.832	0.0625	NaN	F2
Î³-glutamyl Cycle	0.832	0.0625	NaN	ANPEP
Methionine Degradation I (to Homocysteine)	0.832	0.0625	NaN	EHMT1
Parkinson's Signaling	0.832	0.0625	NaN	CASP9
Glioma Invasiveness Signaling	0.817	0.0286	NaN	TIMP3,RHOA
Adenosine Nucleotides Degradation II	0.808	0.0588	NaN	PNP
Ephrin B Signaling	0.788	0.0274	NaN	RHOA,CAP1
Valine Degradation I	0.785	0.0556	NaN	BCKDHB
D-myo-inositol (1,4,5)-trisphosphate Degradation	0.785	0.0556	NaN	INPP5F
Cysteine Biosynthesis III (mammalia)	0.785	0.0556	NaN	EHMT1
Heparan Sulfate Biosynthesis	0.77	0.0267	NaN	UST,CHST11
Ovarian Cancer Signaling	0.766	0.0208	NaN	GJA1,EGFR,BCL2
Non-Small Cell Lung Cancer Signaling	0.752	0.026	NaN	CASP9,EGFR
D-myo-inositol-5-phosphate Metabolism	0.748	0.0204	NaN	HACD2,PXYLP1,PTPRF
1D-myo-inositol Hexakisphosphate Biosynthesis II (Mammalian)	0.744	0.05	NaN	INPP5F
Purine Nucleotides Degradation II (Aerobic)	0.744	0.05	NaN	PNP
D-myo-inositol (1,3,4)-trisphosphate Biosynthesis	0.744	0.05	NaN	INPP5F
Role of BRCA1 in DNA Damage Response	0.744	0.0256	NaN	ARID1A,ARID2
Endoplasmic Reticulum Stress Pathway	0.725	0.0476	NaN	CASP9
Small Cell Lung Cancer Signaling	0.695	0.0238	NaN	CASP9,BCL2
HIPPO signaling	0.679	0.0233	NaN	YWHAQ,STK3
Tumoricidal Function of Hepatic Natural Killer Cells	0.673	0.0417	NaN	CASP9
Estrogen-mediated S-phase Entry	0.673	0.0417	NaN	ESR1
Bladder Cancer Signaling	0.672	0.023	NaN	THBS1,EGFR
IL-4 Signaling	0.672	0.023	NaN	INPP5F,NFATC4
TGF-Î² Signaling	0.672	0.023	NaN	RUNX2,BCL2
IL-17A Signaling in Gastric Cells	0.657	0.04	NaN	EGFR
Superpathway of D-myo-inositol (1,4,5)-trisphosphate Metabolism	0.657	0.04	NaN	INPP5F
Glycolysis I	0.657	0.04	NaN	PKM
NAD Salvage Pathway II	0.642	0.0385	NaN	PXYLP1
Colorectal Cancer Metastasis Signaling	0.64	0.0162	NaN	CASP9,RHOA,LRP1,EGFR
Death Receptor Signaling	0.636	0.0217	NaN	CASP9,BCL2
Ceramide Signaling	0.63	0.0215	NaN	SPHK1,BCL2
IL-15 Production	0.628	0.037	NaN	TWF1
Prostate Cancer Signaling	0.623	0.0213	NaN	CASP9,BCL2
Mitochondrial Dysfunction	0.62	0.0175	NaN	CASP9,GPD2,BCL2
RhoGDI Signaling	0.611	0.0173	NaN	RHOA,ARHGEF18,ESR1
Intrinsic Prothrombin Activation Pathway	0.601	0.0345	NaN	F2
Glutathione-mediated Detoxification	0.601	0.0345	NaN	ANPEP
Superpathway of Methionine Degradation	0.576	0.0323	NaN	EHMT1
UVA-Induced MAPK Signaling	0.573	0.0196	NaN	CASP9,EGFR
Axonal Guidance Signaling	0.547	0.0134	NaN	MET,IGF1,BDNF,RHOA,NFATC4,NRP1
Oncostatin M Signaling	0.542	0.0294	NaN	TIMP3
TWEAK Signaling	0.542	0.0294	NaN	CASP9
Inhibition of Angiogenesis by TSP1	0.542	0.0294	NaN	THBS1
Coagulation System	0.532	0.0286	NaN	F2
Nucleotide Excision Repair Pathway	0.532	0.0286	NaN	POLR2K
Type I Diabetes Mellitus Signaling	0.527	0.0182	NaN	CASP9,BCL2
NRF2-mediated Oxidative Stress Response	0.525	0.0155	NaN	PPIB,DNAJB1,HACD3
Corticotropin Releasing Hormone Signaling	0.522	0.018	NaN	BDNF,MEF2A
Androgen Signaling	0.522	0.018	NaN	POLR2K,DNAJB1
Telomerase Signaling	0.522	0.018	NaN	HDAC4,EGFR
Interferon Signaling	0.521	0.0278	NaN	BCL2
ILK Signaling	0.513	0.0153	NaN	RHOA,FERMT2,ITGB4
Molecular Mechanisms of Cancer	0.506	0.0134	NaN	CASP9,RHOA,ARHGEF18,LRP1,BCL2
ERK/MAPK Signaling	0.502	0.0151	NaN	YWHAQ,SRF,ESR1
April Mediated Signaling	0.502	0.0263	NaN	NFATC4
Netrin Signaling	0.493	0.0256	NaN	NFATC4
Rac Signaling	0.492	0.0171	NaN	RHOA,IQGAP3
p38 MAPK Signaling	0.492	0.0171	NaN	SRF,MEF2A
Thrombin Signaling	0.487	0.0148	NaN	RHOA,F2,EGFR
Role of PKR in Interferon Induction and Antiviral Response	0.484	0.025	NaN	CASP9
B Cell Activating Factor Signaling	0.484	0.025	NaN	NFATC4
Thyroid Cancer Signaling	0.484	0.025	NaN	BDNF
Neuroprotective Role of THOP1 in Alzheimer's Disease	0.484	0.025	NaN	TAC1
phagosome maturation	0.477	0.0167	NaN	ATP6V0A1,ATP6V1B2
phagosome formation	0.468	0.0164	NaN	MRC2,RHOA
UVC-Induced MAPK Signaling	0.466	0.0238	NaN	EGFR
Protein Kinase A Signaling	0.465	0.0128	NaN	YWHAQ,PTPRK,RHOA,NFATC4,PTPRF
Serotonin Receptor Signaling	0.458	0.0233	NaN	GCH1
Role of IL-17F in Allergic Inflammatory Airway Diseases	0.45	0.0227	NaN	IGF1
IL-6 Signaling	0.446	0.0157	NaN	SRF,MCL1
Adipogenesis pathway	0.417	0.0149	NaN	HDAC4,NFATC4
TNFR1 Signaling	0.413	0.0204	NaN	CASP9
Cell Cycle: G2/M DNA Damage Checkpoint Regulation	0.413	0.0204	NaN	YWHAQ
Assembly of RNA Polymerase II Complex	0.407	0.02	NaN	POLR2K
Actin Cytoskeleton Signaling	0.406	0.0132	NaN	RHOA,F2,IQGAP3
CD27 Signaling in Lymphocytes	0.394	0.0192	NaN	CASP9
Aryl Hydrocarbon Receptor Signaling	0.394	0.0143	NaN	POLA1,ESR1
Insulin Receptor Signaling	0.39	0.0142	NaN	INPP5F,PTPRF
Human Embryonic Stem Cell Pluripotency	0.383	0.014	NaN	BDNF,SPHK1
Unfolded protein response	0.381	0.0185	NaN	BCL2
Synaptic Long Term Depression	0.372	0.0137	NaN	IGF1,IGF1R
Actin Nucleation by ARP-WASP Complex	0.369	0.0179	NaN	RHOA
Regulation of Cellular Mechanics by Calpain Protease	0.363	0.0175	NaN	EGFR
Wnt/Ca+ pathway	0.363	0.0175	NaN	NFATC4
ATM Signaling	0.352	0.0169	NaN	TDP1
Ephrin A Signaling	0.347	0.0167	NaN	RHOA
eNOS Signaling	0.342	0.0129	NaN	CASP9,ESR1
Retinoic acid Mediated Apoptosis Signaling	0.342	0.0164	NaN	CASP9
GÎ±q Signaling	0.327	0.0125	NaN	RHOA,NFATC4
Endometrial Cancer Signaling	0.327	0.0156	NaN	CASP9
Pyridoxal 5'-phosphate Salvage Pathway	0.327	0.0156	NaN	PIM1
Cell Cycle: G1/S Checkpoint Regulation	0.327	0.0156	NaN	HDAC4
UVB-Induced MAPK Signaling	0.317	0.0152	NaN	EGFR
Lymphotoxin Î² Receptor Signaling	0.313	0.0149	NaN	CASP9
GABA Receptor Signaling	0.313	0.0149	NaN	KCNH2
Remodeling of Epithelial Adherens Junctions	0.308	0.0147	NaN	MET
Wnt/Î²-catenin Signaling	0.301	0.0118	NaN	GJA1,LRP1
Chemokine Signaling	0.295	0.0141	NaN	RHOA
Role of MAPK Signaling in the Pathogenesis of Influenza	0.291	0.0139	NaN	BCL2
GM-CSF Signaling	0.287	0.0137	NaN	PIM1
PPARÎ±/RXRÎ± Activation	0.278	0.0112	NaN	CAND1,GPD2
Role of PI3K/AKT Signaling in the Pathogenesis of Influenza	0.275	0.0132	NaN	CASP9
GDNF Family Ligand-Receptor Interactions	0.275	0.0132	NaN	PDLIM7
Neurotrophin/TRK Signaling	0.275	0.0132	NaN	BDNF
BMP signaling pathway	0.275	0.0132	NaN	RUNX2
NF-ÎºB Signaling	0.273	0.0111	NaN	IGF1R,EGFR
Angiopoietin Signaling	0.271	0.013	NaN	CASP9
Dopamine Receptor Signaling	0.271	0.013	NaN	GCH1
Xenobiotic Metabolism Signaling	0.268	0.0105	NaN	HDAC4,UST,CHST11
VDR/RXR Activation	0.267	0.0128	NaN	RUNX2
Cyclins and Cell Cycle Regulation	0.267	0.0128	NaN	HDAC4
Role of NFAT in Regulation of the Immune Response	0.266	0.0109	NaN	MEF2A,NFATC4
Regulation of IL-2 Expression in Activated and Anergic T Lymphocytes	0.264	0.0127	NaN	NFATC4
B Cell Receptor Signaling	0.261	0.0108	NaN	INPP5F,NFATC4
Renal Cell Carcinoma Signaling	0.257	0.0123	NaN	MET
AMPK Signaling	0.252	0.0106	NaN	ARID1A,ARID2
RAR Activation	0.25	0.0105	NaN	ARID1A,ARID2
LPS-stimulated MAPK Signaling	0.24	0.0116	NaN	SRF
Neuregulin Signaling	0.234	0.0114	NaN	EGFR
G Beta Gamma Signaling	0.234	0.0114	NaN	EGFR
VEGF Family Ligand-Receptor Interactions	0.234	0.0114	NaN	NRP1
Crosstalk between Dendritic Cells and Natural Killer Cells	0.231	0.0112	NaN	FSCN1
OX40 Signaling Pathway	0.231	0.0112	NaN	BCL2
FGF Signaling	0.228	0.0111	NaN	MET
Regulation of Actin-based Motility by Rho	0.225	0.011	NaN	RHOA
Acute Myeloid Leukemia Signaling	0.225	0.011	NaN	PIM1
Factors Promoting Cardiogenesis in Vertebrates	0.222	0.0109	NaN	LRP1
Salvage Pathways of Pyrimidine Ribonucleotides	0.219	0.0108	NaN	PIM1
Melanocyte Development and Pigmentation Signaling	0.213	0.0105	NaN	BCL2
ErbB Signaling	0.205	0.0102	NaN	EGFR
CDK5 Signaling	0.203	0.0101	NaN	BDNF
FAK Signaling	0.203	0.0101	NaN	EGFR
